# Supplementary material for: RNF219 regulates CCR4-NOT function in mRNA translation and deadenylation
Source: Sci Rep. 2022 Jun 3;12:9288. doi: 10.1038/s41598-022-13309-8 (PMC9166816; doi:10.1038/s41598-022-13309-8)
Supplement: Supplementary file 2 — Supplementary Information 2. [file 41598_2022_13309_MOESM2_ESM.xlsx]

## Sheet: Feuil1
Sample#	Unique peptides	Total peptides	reference	Gene Symbol	MWT(kDa)	AVG	%Coverage
1	88	145	sp|A5YKK6|CNOT1_HUMAN	CNOT1	266.77	3.5126	35.61
1	76	88	sp|P78527|PRKDC_HUMAN	PRKDC	468.79	3.0788	18.97
1	71	78	sp|Q9Y4A5|TRRAP_HUMAN	TRRAP	437.32	3.2311	20.13
1	51	156	sp|Q5W0B1|RN219_HUMAN	RNF219	81.07	3.4783	50.41
1	40	40	sp|Q14204|DYHC1_HUMAN	DYNC1H1	532.07	3.0260	10.01
1	33	38	sp|O15027|SC16A_HUMAN	SEC16A	233.37	3.2785	21.66
1	29	35	sp|Q9C0C2|TB182_HUMAN	TNKS1BP1	181.69	3.4099	22.38
2	185	550	sp|A5YKK6|CNOT1_HUMAN	CNOT1	266.77	3.7212	55.68
2	92	205	sp|Q9C0C2|TB182_HUMAN	TNKS1BP1	181.69	3.8006	57.95
2	57	79	sp|P27708|PYR1_HUMAN	CAD	242.83	3.4496	31.33
2	31	74	sp|Q5W0B1|RN219_HUMAN	RNF219	81.07	3.0945	33.33
2	24	29	sp|Q5SW79|CE170_HUMAN	CEP170	175.19	3.2818	21.84
3	86	135	sp|A5YKK6|CNOT1_HUMAN	CNOT1	266.77	3.5656	36.66
3	50	61	sp|Q86VI3|IQGA3_HUMAN	IQGAP3	184.58	3.5401	35.81
3	40	90	sp|Q5W0B1|RN219_HUMAN	RNF219	81.07	3.3145	44.9
3	33	49	sp|Q9HAU0|PKHA5_HUMAN	PLEKHA5	127.38	3.3739	32.26
3	33	39	sp|Q6R327|RICTR_HUMAN	RICTOR	192.10	3.1526	21.6
3	31	36	sp|Q9C0C2|TB182_HUMAN	TNKS1BP1	181.69	3.5196	26.43
3	25	29	sp|P52701|MSH6_HUMAN	MSH6	152.69	3.3830	20.88
3	24	24	sp|O00443|P3C2A_HUMAN	PIK3C2A	190.56	3.2817	17.14
3	22	27	sp|P46940|IQGA1_HUMAN	IQGAP1	189.13	3.5064	19.07
3	22	25	sp|O95163|ELP1_HUMAN	IKBKAP	150.16	3.5294	22.82
3	21	23	sp|P27816|MAP4_HUMAN	MAP4	120.93	3.2389	24.74
3	20	22	sp|Q9ULD2|MTUS1_HUMAN	MTUS1	141.31	3.4711	18.19
3	19	22	sp|Q9P1Y5|CAMP3_HUMAN	CAMSAP3	134.67	3.3508	25.54
4	76	190	sp|Q5W0B1|RN219_HUMAN	RNF219	81.07	3.6497	56.75
4	28	61	sp|Q14244|MAP7_HUMAN	MAP7	84.00	3.1176	31.64
4	28	58	sp|O75175|CNOT3_HUMAN	CNOT3	81.82	3.2699	24.57
4	25	34	sp|Q3KQU3|MA7D1_HUMAN	MAP7D1	92.76	3.3448	32.22
4	25	32	sp|Q8N163|CCAR2_HUMAN	CCAR2	102.84	3.4476	33.8
4	25	31	sp|Q8WUF5|IASPP_HUMAN	PPP1R13L	89.04	3.3552	36.23
4	24	39	sp|Q92974|ARHG2_HUMAN	ARHGEF2	111.47	3.2946	25.46
4	19	20	sp|Q8IWC1|MA7D3_HUMAN	MAP7D3	98.37	2.8344	22.03
5	65	306	sp|Q5W0B1|RN219_HUMAN	RNF219	81.07	3.8262	56.34
5	19	39	sp|O75175|CNOT3_HUMAN	CNOT3	81.82	3.4841	20.32
5	18	31	sp|Q9H9A5|CNO10_HUMAN	CNOT10	82.26	4.1885	28.23
5	16	26	sp|Q14244|MAP7_HUMAN	MAP7	84.00	3.0873	23.50
5	16	21	sp|Q9Y446|PKP3_HUMAN	PKP3	87.03	3.4872	27.6
5	16	18	sp|Q01813|PFKAP_HUMAN	PFKP	85.54	3.4311	24.62
5	14	16	sp|P25205|MCM3_HUMAN	MCM3	90.92	3.5805	23.02
5	13	18	sp|Q9ULX6|AKP8L_HUMAN	AKAP8L	71.60	3.3096	22.6
6	52	146	sp|Q5W0B1|RN219_HUMAN	RNF219	81.07	3.5183	50.55
6	47	65	sp|P52272|HNRPM_HUMAN	HNRNPM	77.46	2.7637	46.99
6	40	106	sp|Q01813|PFKAP_HUMAN	PFKP	85.54	3.8081	40.94
6	37	67	sp|P33993|MCM7_HUMAN	MCM7	81.26	3.6441	47.01
6	32	51	sp|P08237|PFKAM_HUMAN	PFKM	85.13	3.7818	36.92
6	31	80	sp|Q9H9A5|CNO10_HUMAN	CNOT10	82.26	3.9517	43.82
6	30	48	sp|Q9ULX6|AKP8L_HUMAN	AKAP8L	71.60	3.4275	33.9
6	25	42	sp|P17858|PFKAL_HUMAN	PFKL	84.96	3.6578	33.97
6	24	35	sp|Q9Y446|PKP3_HUMAN	PKP3	87.03	3.6757	37.01
6	23	46	sp|O95817|BAG3_HUMAN	BAG3	61.56	3.0966	46.09
6	18	42	sp|Q8IY67|RAVR1_HUMAN	RAVER1	63.84	4.1716	38.28
6	14	23	sp|P11142|HSP7C_HUMAN	HSPA8	70.85	3.8673	36.38
7	46	59	sp|P52272|HNRPM_HUMAN	HNRNPM	77.46	2.8462	45.21
7	38	89	sp|Q5W0B1|RN219_HUMAN	RNF219	81.07	3.2667	44.35
7	32	108	sp|P11142|HSP7C_HUMAN	HSPA8	70.85	3.9672	55.73
7	26	47	sp|P11021|GRP78_HUMAN	HSPA5	72.29	3.9501	40.67
7	23	31	sp|P02545|LMNA_HUMAN	LMNA	74.09	3.2377	38.10
7	22	31	sp|Q14134|TRI29_HUMAN	TRIM29	65.79	2.8428	35.71
7	21	37	sp|Q14247|SRC8_HUMAN	CTTN	61.55	3.5007	43.27
7	18	58	sp|P0DMV9|HS71B_HUMAN	HSPA1B	70.01	3.6712	50.55
7	18	26	sp|O95817|BAG3_HUMAN	BAG3	61.56	3.2217	37.04
7	17	25	sp|P10398|ARAF_HUMAN	ARAF	67.54	3.0388	33.17
7	16	22	sp|P68371|TBB4B_HUMAN	TUBB4B	49.80	3.8902	39.78
7	15	45	sp|P34931|HS71L_HUMAN	HSPA1L	70.33	3.9811	25.27
7	15	19	sp|P17812|PYRG1_HUMAN	CTPS1	66.65	3.1886	24.37
7	13	17	sp|P04049|RAF1_HUMAN	RAF1	73.00	3.6179	35.19
7	12	19	sp|O15371|EIF3D_HUMAN	EIF3D	63.93	3.5763	27.92
7	12	14	sp|P62736|ACTA_HUMAN	ACTA2	41.98	3.0162	30.24
7	11	15	sp|Q9BQE3|TBA1C_HUMAN	TUBA1C	49.86	4.0440	28.51
8	41	79	sp|Q5W0B1|RN219_HUMAN	RNF219	81.07	3.5848	45.87
8	39	69	sp|Q9NZN8|CNOT2_HUMAN	CNOT2	59.70	3.7254	55.93
8	30	54	sp|P08670|VIME_HUMAN	VIM	53.62	3.3841	60.52
8	25	60	sp|P68371|TBB4B_HUMAN	TUBB4B	49.80	3.8804	46.52
8	25	56	sp|Q96LI5|CNO6L_HUMAN	CNOT6L	62.96	3.9824	33.87
8	24	27	sp|Q9Y230|RUVB2_HUMAN	RUVBL2	51.12	3.3334	47.08
8	22	54	sp|Q9ULM6|CNOT6_HUMAN	CNOT6	63.27	4.0908	29.44
8	19	41	sp|Q9BQE3|TBA1C_HUMAN	TUBA1C	49.86	3.8255	45.21
8	17	23	sp|P49368|TCPG_HUMAN	CCT3	60.50	2.8945	28.81
8	17	22	sp|Q6P1J9|CDC73_HUMAN	CDC73	60.54	2.8559	31.83
8	15	20	sp|Q9Y265|RUVB1_HUMAN	RUVBL1	50.20	3.4753	36.18
8	13	22	sp|Q15208|STK38_HUMAN	STK38	54.16	3.0727	26.45
8	11	32	sp|Q86WP2|GPBP1_HUMAN	GPBP1	53.31	3.8325	31.50
8	11	21	sp|Q9HC44|GPBL1_HUMAN	GPBP1L1	52.27	3.6728	32.70
8	10	13	sp|P40227|TCPZ_HUMAN	CCT6A	57.99	3.3872	29.76
9	45	109	sp|P08670|VIME_HUMAN	VIM	53.62	3.7576	68.24
9	30	107	sp|P68371|TBB4B_HUMAN	TUBB4B	49.80	3.8492	52.81
9	29	67	sp|Q5W0B1|RN219_HUMAN	RNF219	81.07	3.1760	30.85
9	28	46	sp|Q9Y230|RUVB2_HUMAN	RUVBL2	51.12	3.6314	48.60
9	26	59	sp|Q9Y265|RUVB1_HUMAN	RUVBL1	50.20	3.7884	52.85
9	22	83	sp|P68104|EF1A1_HUMAN	EEF1A1	50.11	3.8547	47.62
9	21	70	sp|Q9BQE3|TBA1C_HUMAN	TUBA1C	49.86	3.7598	45.43
9	19	23	sp|P23258|TBG1_HUMAN	TUBG1	51.14	3.6266	50.33
9	16	37	sp|Q9UKZ1|CNO11_HUMAN	CNOT11	55.18	3.9056	37.45
9	13	20	sp|O60884|DNJA2_HUMAN	DNAJA2	45.72	3.2844	33.25
9	12	20	sp|Q9ULM6|CNOT6_HUMAN	CNOT6	63.27	3.8557	21.01
9	11	13	sp|P35998|PRS7_HUMAN	PSMC2	48.60	3.0872	30.72
9	9	12	sp|Q13509|TBB3_HUMAN	TUBB3	50.40	3.9398	48.22
9	9	11	sp|Q9BUF5|TBB6_HUMAN	TUBB6	49.82	4.3879	51.57
9	9	10	sp|Q15645|PCH2_HUMAN	TRIP13	48.52	3.3971	26.39
9	8	12	sp|P52597|HNRPF_HUMAN	HNRNPF	45.64	3.5753	27.23
9	8	9	sp|P60228|EIF3E_HUMAN	EIF3E	52.19	3.1104	20.67
9	8	8	sp|P17980|PRS6A_HUMAN	PSMC3	49.17	3.8914	23.69
10	44	134	sp|Q9Y230|RUVB2_HUMAN	RUVBL2	51.12	3.9993	68.03
10	39	195	sp|P68371|TBB4B_HUMAN	TUBB4B	49.80	3.8089	73.48
10	29	177	sp|Q9BQE3|TBA1C_HUMAN	TUBA1C	49.86	4.0848	66.59
10	27	49	sp|P08670|VIME_HUMAN	VIM	53.62	3.5293	58.80
10	26	82	sp|Q9Y265|RUVB1_HUMAN	RUVBL1	50.20	3.7948	51.10
10	26	55	sp|Q5W0B1|RN219_HUMAN	RNF219	81.07	3.1192	27.55
10	17	40	sp|Q9UKZ1|CNO11_HUMAN	CNOT11	55.18	4.0234	40.98
10	14	36	sp|P68104|EF1A1_HUMAN	EEF1A1	50.11	3.4306	30.30
10	13	26	sp|Q9BUF5|TBB6_HUMAN	TUBB6	49.82	4.1662	59.19
10	9	21	sp|Q9BVA1|TBB2B_HUMAN	TUBB2B	49.92	3.6676	53.71
10	9	13	sp|Q13509|TBB3_HUMAN	TUBB3	50.40	4.2521	50.00
10	5	46	sp|P07437|TBB5_HUMAN	TUBB	49.64	4.1850	69.82
10	5	13	sp|P68366|TBA4A_HUMAN	TUBA4A	49.89	3.3525	65.85
10	5	8	sp|Q13748|TBA3C_HUMAN	TUBA3C	49.93	4.4005	50.44
10	4	12	sp|P04350|TBB4A_HUMAN	TUBB4A	49.55	4.1129	70.05
11	39	79	sp|Q5W0B1|RN219_HUMAN	RNF219	81.07	3.4391	40.63
11	25	34	sp|P60228|EIF3E_HUMAN	EIF3E	52.19	3.2215	41.57
11	24	40	sp|P08670|VIME_HUMAN	VIM	53.62	3.3860	51.93
11	19	33	sp|P68371|TBB4B_HUMAN	TUBB4B	49.80	3.8898	44.94
11	16	31	sp|P62736|ACTA_HUMAN	ACTA2	41.98	3.1570	32.89
11	16	24	sp|P35250|RFC2_HUMAN	RFC2	39.13	4.0788	41.53
11	15	37	sp|Q9BQE3|TBA1C_HUMAN	TUBA1C	49.86	3.6433	35.41
11	15	20	sp|P40937|RFC5_HUMAN	RFC5	38.47	3.6457	50.29
11	13	21	sp|P31689|DNJA1_HUMAN	DNAJA1	44.84	4.1072	44.84
11	12	21	sp|Q14106|TOB2_HUMAN	TOB2	36.61	4.1700	36.63
11	12	19	sp|P68104|EF1A1_HUMAN	EEF1A1	50.11	3.4046	26.62
11	12	15	sp|O60884|DNJA2_HUMAN	DNAJA2	45.72	2.9233	29.61
11	11	13	sp|Q8N443|RIBC1_HUMAN	RIBC1	43.99	3.8415	37.20
11	10	13	sp|P40938|RFC3_HUMAN	RFC3	40.53	3.9384	26.12
11	9	14	sp|P63261|ACTG_HUMAN	ACTG1	41.77	4.8755	42.67
11	9	13	sp|P50750|CDK9_HUMAN	CDK9	42.75	3.3927	28.23
11	8	20	sp|P50616|TOB1_HUMAN	TOB1	38.13	3.7626	28.12
11	8	11	sp|P52597|HNRPF_HUMAN	HNRNPF	45.64	3.8175	24.82
11	8	9	sp|P62333|PRS10_HUMAN	PSMC6	44.15	3.4404	23.14
11	8	8	sp|Q9NXR1|NDE1_HUMAN	NDE1	38.78	3.7146	35.26
11	7	8	sp|Q9ULM6|CNOT6_HUMAN	CNOT6	63.27	3.2553	15.08
11	7	7	sp|P62195|PRS8_HUMAN	PSMC5	45.60	3.7789	23.15
11	6	9	sp|P78318|IGBP1_HUMAN	IGBP1	39.20	3.4328	22.12
12	21	35	sp|Q5W0B1|RN219_HUMAN	RNF219	81.07	3.2525	25.90
12	18	63	sp|Q92600|CNOT9_HUMAN	CNOT9	33.61	3.4227	50.84
12	17	42	sp|Q9UFF9|CNOT8_HUMAN	CNOT8	33.52	3.9376	63.01
12	14	20	sp|P62258|1433E_HUMAN	YWHAE	29.16	3.2316	61.18
12	12	19	sp|P08670|VIME_HUMAN	VIM	53.62	2.6447	22.32
12	12	14	sp|Q9BQE3|TBA1C_HUMAN	TUBA1C	49.86	3.7713	31.18
12	11	52	sp|Q9UIV1|CNOT7_HUMAN	CNOT7	32.72	4.3425	46.32
12	10	16	sp|P04792|HSPB1_HUMAN	HSPB1	22.77	3.5263	55.12
12	9	12	sp|P68371|TBB4B_HUMAN	TUBB4B	49.80	4.0285	26.07
12	9	12	sp|P23396|RS3_HUMAN	RPS3	26.67	2.8360	48.15
12	8	17	sp|P61981|1433G_HUMAN	YWHAG	28.28	3.1674	35.22
12	7	10	sp|Q14201|BTG3_HUMAN	BTG3	29.10	3.2408	28.17
12	6	13	sp|Q53H96|P5CR3_HUMAN	PYCR3	28.64	3.4904	21.17
12	6	8	sp|O60573|IF4E2_HUMAN	EIF4E2	28.34	3.5982	30.61
12	5	6	sp|P63104|1433Z_HUMAN	YWHAZ	27.73	4.2307	36.33
12	5	5	sp|Q9NWU2|GID8_HUMAN	GID8	26.73	3.7675	34.65
12	4	5	sp|Q8IXQ3|CI040_HUMAN	C9orf40	21.05	3.6646	35.05
12	4	4	sp|Q9Y5Y2|NUBP2_HUMAN	NUBP2	28.81	3.7501	26.20
13	15	25	sp|P04792|HSPB1_HUMAN	HSPB1	22.77	3.1051	57.07
13	15	23	sp|Q92600|CNOT9_HUMAN	CNOT9	33.61	2.9215	41.81
13	15	20	sp|P68371|TBB4B_HUMAN	TUBB4B	49.80	3.6811	40.22
13	10	15	sp|Q5W0B1|RN219_HUMAN	RNF219	81.07	2.7776	13.09
13	9	20	sp|Q9UJY1|HSPB8_HUMAN	HSPB8	21.59	2.7638	33.16
13	9	18	sp|Q9BQE3|TBA1C_HUMAN	TUBA1C	49.86	4.0879	28.29
13	9	17	sp|O95816|BAG2_HUMAN	BAG2	23.76	2.9058	35.07
13	7	20	sp|O75190|DNJB6_HUMAN	DNAJB6	36.06	3.3526	20.86
13	6	10	sp|Q9UIV1|CNOT7_HUMAN	CNOT7	32.72	3.8480	31.23
13	5	5	sp|Q9UFF9|CNOT8_HUMAN	CNOT8	33.52	3.9190	26.37
13	5	5	sp|Q99497|PARK7_HUMAN	PARK7	19.88	2.9492	16.40
13	5	5	sp|Q9Y265|RUVB1_HUMAN	RUVBL1	50.20	2.9212	12.06
13	4	6	sp|Q9BSD7|NTPCR_HUMAN	NTPCR	20.70	3.6783	26.32
13	4	4	sp|Q9Y230|RUVB2_HUMAN	RUVBL2	51.12	3.8310	17.28
13	4	4	sp|P83731|RL24_HUMAN	RPL24	17.77	3.0610	19.11
13	4	4	sp|Q06830|PRDX1_HUMAN	PRDX1	22.10	2.5915	25.13
