# Supplementary material for: RNF219 regulates CCR4-NOT function in mRNA translation and deadenylation
Source: Sci Rep. 2022 Jun 3;12:9288. doi: 10.1038/s41598-022-13309-8 (PMC9166816; doi:10.1038/s41598-022-13309-8)
Supplement: Supplementary file 3 — Supplementary Information 3. [file 41598_2022_13309_MOESM3_ESM.xlsx]

## Sheet: Sheet1
A negative log2FoldChange means gene is DOWN regulated in Si RNF219 compared to control, a positive log2FoldChange means gene is UP regulated in Si RNF219 compared to control
gene_id	GeneSymbol	Locus	Class	log2FoldChange	lfcSE	pvalue	padj	baseMean	stat
ENSG00000174358	SLC6A19	5:1201595-1225111	protein_coding	-8.98037	1.54738	6.49e-09	6.75e-07	45.2049	-5.80358
ENSG00000178184	PARD6G	18:80157232-80247514	protein_coding	-5.79991	1.68692	0.000585672	0.00978585	13.8177	-3.43816
ENSG00000186891	TNFRSF18	1:1203508-1206592	protein_coding	-4.9303	1.40441	0.000447112	0.00802905	15.21	-3.51059
ENSG00000109919	MTCH2	11:47617315-47642607	protein_coding	-4.68499	1.55465	0.0025823	0.0306975	114.822	-3.01353
ENSG00000171368	TPPP	5:659862-693352	protein_coding	-4.51412	0.61092	1.48e-13	4.17e-11	116.45	-7.38905
ENSG00000287403	AC016245.2	17:80824170-80826900	lncRNA	-4.35231	1.08359	5.91e-05	0.00159424	26.1066	-4.01657
ENSG00000148357	HMCN2	9:130265882-130434123	protein_coding	-4.23034	1.05748	6.32e-05	0.00168597	19.1004	-4.0004
ENSG00000179855	GIPC3	19:3585478-3593541	protein_coding	-4.07758	0.351618	4.29e-31	1.69e-27	1238.81	-11.5966
ENSG00000143845	ETNK2	1:204131062-204152044	protein_coding	-3.9043	0.544504	7.48e-13	1.85e-10	108.329	-7.17037
ENSG00000237643	AL365226.1	6:70394881-70403117	lncRNA	-3.55783	0.924128	0.000118149	0.00288722	46.363	-3.84994
ENSG00000141750	STAC2	17:39210541-39225945	protein_coding	-3.52971	0.620953	1.31e-08	1.28e-06	51.7649	-5.68434
ENSG00000217325	PRELID1P1	6:126643488-126644390	transcribed_processed_pseudogene	-3.4057	0.92478	0.000230763	0.00495471	31.0713	-3.68272
ENSG00000069482	GAL	11:68683779-68691175	protein_coding	-3.40144	0.349686	2.31e-22	2.74e-19	397.943	-9.72714
ENSG00000177984	LCN15	9:136759634-136766255	protein_coding	-3.39231	0.471202	6.05e-13	1.56e-10	127.787	-7.19926
ENSG00000161940	BCL6B	17:7023050-7030290	protein_coding	-3.36636	0.37941	7.14e-19	5.36e-16	262.933	-8.87262
ENSG00000163083	INHBB	2:120346136-120351803	protein_coding	-3.33261	1.03062	0.00122248	0.0174355	16.2569	-3.23358
ENSG00000115468	EFHD1	2:232606057-232682780	protein_coding	-3.31696	0.442642	6.7e-14	2.04e-11	133.618	-7.49355
ENSG00000271266	LAPTM4BP2	3:72884234-72884679	processed_pseudogene	-3.27642	0.874559	0.000179414	0.00405032	28.4011	-3.74637
ENSG00000182459	TEX19	17:82359247-82363775	protein_coding	-3.25657	0.733331	8.96e-06	0.000330935	43.409	-4.44079
ENSG00000235149	AC096659.1	4:185918140-185919460	lncRNA	-3.25456	0.622975	1.75e-07	1.21e-05	51.1338	-5.22422
ENSG00000130827	PLXNA3	X:154458281-154477779	protein_coding	-3.20549	0.635968	4.65e-07	2.75e-05	64.4081	-5.04034
ENSG00000174695	TMEM167A	5:83052846-83077863	protein_coding	-3.17306	0.490801	1.01e-10	1.71e-08	116.11	-6.46506
ENSG00000198681	MAGEA1	X:153179284-153183880	protein_coding	-3.15003	0.419193	5.71e-14	1.78e-11	316.221	-7.5145
ENSG00000250284	AC109439.1	5:136734830-136763409	lncRNA	-3.1437	1.04607	0.00265353	0.0313556	14.3898	-3.00526
ENSG00000135902	CHRND	2:232525993-232536667	protein_coding	-3.03944	0.35597	1.36e-17	7.67e-15	282.296	-8.53849
ENSG00000135069	PSAT1	9:78297125-78330093	protein_coding	-3.03278	0.34305	9.52e-19	6.63e-16	664.526	-8.84065
ENSG00000124920	MYRF	11:61752636-61788518	protein_coding	-3.02355	0.656007	4.05e-06	0.000171251	46.4297	-4.60902
ENSG00000090971	NAT14	19:55485188-55487568	protein_coding	-3.0145	0.936045	0.0012798	0.0180789	17.7417	-3.22047
ENSG00000124203	ZNF831	20:59123381-59259113	protein_coding	-3.00946	0.339236	7.23e-19	5.36e-16	421.255	-8.87129
ENSG00000119772	DNMT3A	2:25227855-25342590	protein_coding	-3.00015	0.654756	4.6e-06	0.0001901	39.3487	-4.5821
ENSG00000231419	LINC00689	7:159006522-159030195	lncRNA	-2.91995	0.552384	1.25e-07	9.14e-06	66.4398	-5.28609
ENSG00000160223	ICOSLG	21:44217014-44240966	protein_coding	-2.90325	0.799887	0.00028389	0.00575453	26.6156	-3.62957
ENSG00000159788	RGS12	4:3293028-3439913	protein_coding	-2.88778	0.527448	4.37e-08	3.58e-06	94.1905	-5.47501
ENSG00000117148	ACTL8	1:17755333-17827063	protein_coding	-2.88596	0.359092	9.22e-16	4.2e-13	2488.03	-8.03683
ENSG00000171401	KRT13	17:41500981-41505705	protein_coding	-2.88493	0.822253	0.000450536	0.0080783	39.122	-3.50856
ENSG00000100065	CARD10	22:37490362-37519542	protein_coding	-2.8733	0.29285	1e-22	1.32e-19	1562.51	-9.81153
ENSG00000261612	SUB1P3	16:4562814-4563128	processed_pseudogene	-2.82418	0.775504	0.000270809	0.00554246	27.5847	-3.64173
ENSG00000120093	HOXB3	17:48548870-48604912	protein_coding	-2.77144	0.92873	0.00284395	0.0328844	17.0556	-2.98412
ENSG00000176490	DIRAS1	19:2714567-2721372	protein_coding	-2.73604	0.347224	3.28e-15	1.39e-12	376.066	-7.87975
ENSG00000283828	AL137002.2	13:113149432-113154002	lncRNA	-2.73033	0.670943	4.71e-05	0.00131448	44.5674	-4.06939
ENSG00000005961	ITGA2B	17:44372180-44389649	protein_coding	-2.73003	0.708541	0.000116669	0.00285694	34.9491	-3.85302
ENSG00000123999	INHA	2:219569162-219575711	protein_coding	-2.72651	0.52035	1.61e-07	1.12e-05	70.102	-5.23976
ENSG00000113387	SUB1	5:32531633-32604079	protein_coding	-2.70908	0.354704	2.21e-14	7.72e-12	509.462	-7.63757
ENSG00000273344	PAXIP1-AS1	7:155003448-155005703	lncRNA	-2.69973	0.852981	0.00155054	0.0208355	20.0837	-3.16506
ENSG00000182759	MAFA	8:143419182-143430732	protein_coding	-2.6802	0.519121	2.43e-07	1.54e-05	76.9843	-5.16296
ENSG00000156509	FBXO43	8:100133351-100145817	protein_coding	-2.66435	0.872342	0.00225623	0.0280008	23.0469	-3.05425
ENSG00000165905	LARGE2	11:45921621-45929096	protein_coding	-2.63519	0.817657	0.00126919	0.0179719	22.6628	-3.22286
ENSG00000141639	MAPK4	18:50560087-50731826	protein_coding	-2.62921	0.31664	1.01e-16	4.99e-14	673.241	-8.30347
ENSG00000180815	MAP3K15	X:19360056-19515261	protein_coding	-2.59888	0.654532	7.17e-05	0.00187167	37.6195	-3.97059
ENSG00000244560	AC004890.2	7:149285281-149297312	transcribed_unprocessed_pseudogene	-2.51793	0.868081	0.00372487	0.0402069	26.4116	-2.90057
ENSG00000116852	KIF21B	1:200969390-201023700	protein_coding	-2.51769	0.502627	5.47e-07	3.13e-05	92.9106	-5.00907
ENSG00000024526	DEPDC1	1:68474152-68497221	protein_coding	-2.51474	0.761109	0.00095302	0.0143479	32.6107	-3.30404
ENSG00000239911	PRKAG2-AS1	7:151877042-151879223	lncRNA	-2.51295	0.462818	5.65e-08	4.46e-06	107.024	-5.42967
ENSG00000099617	EFNA2	19:1285873-1301431	protein_coding	-2.51085	0.555946	6.29e-06	0.000249419	55.3611	-4.51636
ENSG00000167771	RCOR2	11:63911230-63917164	protein_coding	-2.50008	0.724666	0.000560642	0.00948886	39.2175	-3.44997
ENSG00000236054	Z82246.1	22:32583300-32584204	lncRNA	-2.47982	0.465371	9.89e-08	7.42e-06	161.393	-5.32869
ENSG00000116095	PLEKHA3	2:178480457-178516463	protein_coding	-2.45774	0.870981	0.00477541	0.0473624	19.0146	-2.82181
ENSG00000106976	DNM1	9:128191655-128255248	protein_coding	-2.4534	0.678598	0.000299895	0.00601415	37.5188	-3.61539
ENSG00000172828	CES3	16:66961245-66975149	protein_coding	-2.4146	0.323124	7.86e-14	2.33e-11	615.429	-7.47269
ENSG00000197226	TBC1D9B	5:179862066-179907859	protein_coding	-2.40665	0.850634	0.00466587	0.0468044	19.8791	-2.82924
ENSG00000158457	TSPAN33	7:129144707-129169699	protein_coding	-2.40177	0.615017	9.41e-05	0.0023944	45.5709	-3.90521
ENSG00000115266	APC2	19:1446302-1473244	protein_coding	-2.3702	0.745215	0.00146992	0.0200005	26.8531	-3.18056
ENSG00000135776	ABCB10	1:229516582-229558707	protein_coding	-2.35668	0.701379	0.000779253	0.0122815	33.9263	-3.36006
ENSG00000131747	TOP2A	17:40388525-40417896	protein_coding	-2.33729	0.596927	9.02e-05	0.00231932	112.383	-3.91553
ENSG00000117983	MUC5B	11:1223066-1262172	protein_coding	-2.3195	0.65468	0.000395687	0.00731621	35.0114	-3.54294
ENSG00000130829	DUSP9	X:153642492-153651326	protein_coding	-2.31071	0.34002	1.08e-11	2.11e-09	357.505	-6.79582
ENSG00000132906	CASP9	1:15490832-15526534	protein_coding	-2.29533	0.293457	5.21e-15	2.06e-12	1031.53	-7.8217
ENSG00000273162	AL133215.2	10:101060029-101061005	lncRNA	-2.29182	0.771545	0.00297391	0.0340418	24.2678	-2.97042
ENSG00000146963	LUC7L2	7:139340359-139423457	protein_coding	-2.29042	0.629256	0.000272755	0.00555444	51.0376	-3.63989
ENSG00000147852	VLDLR	9:2621787-2660056	protein_coding	-2.28852	0.506722	6.29e-06	0.000249419	122.445	-4.51632
ENSG00000068078	FGFR3	4:1793293-1808872	protein_coding	-2.28525	0.360811	2.39e-10	3.73e-08	308.963	-6.33365
ENSG00000006611	USH1C	11:17493895-17544416	protein_coding	-2.28211	0.424567	7.65e-08	5.93e-06	128.227	-5.37515
ENSG00000101098	RIMS4	20:44751808-44810546	protein_coding	-2.27977	0.415111	3.98e-08	3.29e-06	193	-5.49195
ENSG00000197119	SLC25A29	14:100291116-100306547	protein_coding	-2.25744	0.324687	3.58e-12	7.72e-10	396.315	-6.95268
ENSG00000164638	SLC29A4	7:5274369-5306870	protein_coding	-2.25563	0.664369	0.000685935	0.0111905	33.6432	-3.39514
ENSG00000236901	MIR600HG	9:123109494-123115477	lncRNA	-2.25408	0.634336	0.000380212	0.00713017	37.7919	-3.55345
ENSG00000011478	QPCTL	19:45692666-45703989	protein_coding	-2.25219	0.312095	5.34e-13	1.44e-10	617.141	-7.21634
ENSG00000010319	SEMA3G	3:52433035-52445103	protein_coding	-2.25213	0.615297	0.000251985	0.00526723	41.996	-3.66023
ENSG00000198951	NAGA	22:42058334-42070842	protein_coding	-2.22482	0.369901	1.8e-09	2.32e-07	275.518	-6.01465
ENSG00000130881	LRP3	19:33177603-33208864	protein_coding	-2.18476	0.45638	1.69e-06	8.22e-05	100.057	-4.78715
ENSG00000123080	CDKN2C	1:50960745-50974634	protein_coding	-2.1753	0.343789	2.49e-10	3.84e-08	471.785	-6.32743
ENSG00000127561	SYNGR3	16:1989660-1994275	protein_coding	-2.17504	0.504339	1.61e-05	0.000531079	68.2926	-4.31264
ENSG00000120738	EGR1	5:138465479-138469303	protein_coding	-2.15161	0.743643	0.00381162	0.0408088	73.3035	-2.89334
ENSG00000056736	IL17RB	3:53846568-53865794	protein_coding	-2.14499	0.50113	1.87e-05	0.00060601	72.2756	-4.28031
ENSG00000176749	CDK5R1	17:32486993-32491253	protein_coding	-2.14485	0.628476	0.000643049	0.0105853	38.1945	-3.41278
ENSG00000229344	MTCO2P12	1:632757-633438	unprocessed_pseudogene	-2.14398	0.762646	0.00493517	0.0485097	72.0312	-2.81123
ENSG00000179776	CDH5	16:66366622-66404784	protein_coding	-2.13932	0.534811	6.33e-05	0.00168597	63.2597	-4.00015
ENSG00000133597	ADCK2	7:140672945-140696261	protein_coding	-2.11371	0.319173	3.53e-11	6.54e-09	475.994	-6.62246
ENSG00000198435	NRARP	9:137299631-137302271	protein_coding	-2.09887	0.342757	9.15e-10	1.26e-07	299.674	-6.1235
ENSG00000266891	AP000902.1	18:9734882-9735602	processed_pseudogene	-2.08946	0.686864	0.00234994	0.0287722	72.4713	-3.04202
ENSG00000162804	SNED1	2:240998618-241095568	protein_coding	-2.08099	0.723541	0.00402595	0.0421364	28.0413	-2.87612
ENSG00000214357	NEURL1B	5:172641263-172691540	protein_coding	-2.08052	0.558967	0.000197582	0.00433789	63.5795	-3.72209
ENSG00000116761	CTH	1:70411218-70439851	protein_coding	-2.07898	0.297929	2.99e-12	6.57e-10	1059.47	-6.9781
ENSG00000135476	ESPL1	12:53268299-53293638	protein_coding	-2.06774	0.30432	1.09e-11	2.11e-09	1937.65	-6.79463
ENSG00000120805	ARL1	12:101393116-101407772	protein_coding	-2.0602	0.370173	2.61e-08	2.3e-06	252.288	-5.56549
ENSG00000149679	CABLES2	20:62388632-62407285	protein_coding	-2.05383	0.486504	2.43e-05	0.000750611	76.2761	-4.22161
ENSG00000149328	GLB1L2	11:134331874-134378341	protein_coding	-2.04114	0.402865	4.05e-07	2.44e-05	182.689	-5.06658
ENSG00000286887	AL355881.1	6:134296301-134304297	lncRNA	-2.04088	0.465437	1.16e-05	0.000406949	276.774	-4.38487
ENSG00000102743	SLC25A15	13:40789412-40812460	protein_coding	-2.04028	0.327197	4.5e-10	6.5e-08	455.2	-6.23564
ENSG00000066044	ELAVL1	19:7958573-8005659	protein_coding	-2.04003	0.285385	8.78e-13	2.06e-10	1644.23	-7.14834
ENSG00000134986	NREP	5:111662621-111997464	protein_coding	-2.0224	0.4727	1.88e-05	0.00060958	105.716	-4.2784
ENSG00000215440	NPEPL1	20:58689131-58719238	protein_coding	-2.01523	0.447262	6.62e-06	0.00025791	99.1059	-4.5057
ENSG00000020633	RUNX3	1:24899511-24965121	protein_coding	-2.01349	0.414073	1.16e-06	6.02e-05	135.861	-4.86263
ENSG00000115541	HSPE1	2:197500140-197503449	protein_coding	-2.01136	0.460461	1.25e-05	0.000432981	301.667	-4.36815
ENSG00000157514	TSC22D3	X:107713221-107777342	protein_coding	-2.00951	0.340943	3.77e-09	4.38e-07	462.61	-5.89397
ENSG00000119508	NR4A3	9:99821855-99866891	protein_coding	-2.00474	0.587108	0.00063877	0.0105442	44.925	-3.41459
ENSG00000085999	RAD54L	1:46246461-46278480	protein_coding	-2.00252	0.317535	2.86e-10	4.28e-08	803.006	-6.30645
ENSG00000167114	SLC27A4	9:128340527-128361470	protein_coding	-2.00187	0.296951	1.57e-11	2.95e-09	1020.76	-6.74142
ENSG00000149243	KLHL35	11:75422394-75430629	protein_coding	-2.00125	0.455866	1.13e-05	0.000401029	93.8545	-4.39
ENSG00000233947	AL353705.3	9:78178263-78179512	processed_pseudogene	-1.99414	0.703875	0.00461015	0.0464227	30.2603	-2.83308
ENSG00000130675	MNX1	7:156994051-157010663	protein_coding	-1.99066	0.453252	1.12e-05	0.00040047	106.088	-4.39195
ENSG00000173757	STAT5B	17:42199177-42276707	protein_coding	-1.98514	0.312294	2.06e-10	3.3e-08	1600.47	-6.35665
ENSG00000154640	BTG3	21:17593653-17612945	protein_coding	-1.98047	0.421173	2.57e-06	0.000118185	126.32	-4.70228
ENSG00000106852	LHX6	9:122202577-122229626	protein_coding	-1.97615	0.557263	0.000390877	0.00725616	52.5265	-3.54617
ENSG00000102078	SLC25A14	X:130339888-130373361	protein_coding	-1.97407	0.433334	5.22e-06	0.000212073	106.695	-4.55555
ENSG00000129353	SLC44A2	19:10602457-10644557	protein_coding	-1.9681	0.31053	2.33e-10	3.68e-08	2163.64	-6.33785
ENSG00000143126	CELSR2	1:109249539-109275751	protein_coding	-1.96085	0.334283	4.47e-09	5.09e-07	2029.83	-5.86584
ENSG00000197724	PHF2	9:93576584-93679587	protein_coding	-1.94716	0.355462	4.31e-08	3.54e-06	258.097	-5.47783
ENSG00000155367	PPM1J	1:112709994-112715477	protein_coding	-1.94695	0.642898	0.00245856	0.0297032	35.2863	-3.0284
ENSG00000171720	HDAC3	5:141620876-141636849	protein_coding	-1.94216	0.315851	7.8e-10	1.09e-07	1849.63	-6.14897
ENSG00000165995	CACNB2	10:18140424-18543557	protein_coding	-1.93713	0.528226	0.000245192	0.00518932	101.503	-3.66723
ENSG00000068615	REEP1	2:86213993-86338083	protein_coding	-1.93449	0.690052	0.00505672	0.049183	29.3508	-2.8034
ENSG00000135119	RNFT2	12:116738178-116853631	protein_coding	-1.93212	0.677804	0.00436423	0.0448611	30.3747	-2.85056
ENSG00000184992	BRI3BP	12:124993645-125031231	protein_coding	-1.9317	0.297479	8.38e-11	1.44e-08	995.058	-6.49356
ENSG00000225308	ASS1P11	7:21220213-21221428	processed_pseudogene	-1.93033	0.544028	0.00038786	0.00722786	57.0622	-3.54821
ENSG00000107957	SH3PXD2A	10:103594027-103855543	protein_coding	-1.92698	0.320042	1.73e-09	2.28e-07	3133.1	-6.02104
ENSG00000011332	DPF1	19:38211006-38229714	protein_coding	-1.92442	0.573631	0.000794219	0.0124842	58.2113	-3.3548
ENSG00000141542	RAB40B	17:82654973-82698698	protein_coding	-1.92192	0.413329	3.32e-06	0.000146893	127.121	-4.64986
ENSG00000169598	DFFB	1:3857267-3885429	protein_coding	-1.91788	0.372729	2.67e-07	1.67e-05	195.715	-5.14551
ENSG00000143862	ARL8A	1:202133404-202144743	protein_coding	-1.91609	0.412519	3.4e-06	0.000149947	793.113	-4.64485
ENSG00000168453	HR	8:22114419-22133384	protein_coding	-1.90191	0.325142	4.93e-09	5.31e-07	989.667	-5.84947
ENSG00000153936	HS2ST1	1:86914635-87109982	protein_coding	-1.90179	0.56527	0.000767114	0.0121249	61.6924	-3.3644
ENSG00000066583	ISOC1	5:129094749-129114028	protein_coding	-1.89708	0.32372	4.62e-09	5.12e-07	397.712	-5.86026
ENSG00000123358	NR4A1	12:52022832-52059507	protein_coding	-1.89699	0.324087	4.82e-09	5.24e-07	997.702	-5.85335
ENSG00000167992	VWCE	11:61258286-61295316	protein_coding	-1.89559	0.366788	2.36e-07	1.52e-05	193.75	-5.16809
ENSG00000131650	KREMEN2	16:2964216-2968383	protein_coding	-1.8948	0.49422	0.000126113	0.0030504	72.3323	-3.83393
ENSG00000213420	GPC2	7:100169606-100177381	protein_coding	-1.89192	0.67629	0.00514992	0.0499483	30.8901	-2.7975
ENSG00000025423	HSD17B6	12:56752161-56787790	protein_coding	-1.89183	0.446376	2.25e-05	0.000710231	97.2447	-4.2382
ENSG00000124160	NCOA5	20:46060991-46089962	protein_coding	-1.88827	0.357713	1.3e-07	9.4e-06	1068.78	-5.27873
ENSG00000232093	DCST1-AS1	1:155045191-155046118	lncRNA	-1.88715	0.524264	0.000318689	0.00629517	62.7073	-3.59961
ENSG00000116273	PHF13	1:6613731-6624030	protein_coding	-1.87294	0.362546	2.39e-07	1.52e-05	510.555	-5.16606
ENSG00000155893	PXYLP1	3:141228726-141367753	protein_coding	-1.85992	0.573421	0.00118046	0.0169791	56.1426	-3.24356
ENSG00000140479	PCSK6	15:101297142-101525202	protein_coding	-1.85128	0.330755	2.18e-08	1.99e-06	451.784	-5.59713
ENSG00000172301	COPRS	17:31851871-31859291	protein_coding	-1.84979	0.325678	1.35e-08	1.29e-06	1541.74	-5.67982
ENSG00000213397	HAUS7	X:153447666-153495516	protein_coding	-1.8472	0.658941	0.00505857	0.049183	34.7895	-2.80328
ENSG00000105971	CAV2	7:116287380-116508541	protein_coding	-1.84223	0.393812	2.9e-06	0.000131086	157.317	-4.67794
ENSG00000016391	CHDH	3:53812335-53846419	protein_coding	-1.83365	0.422662	1.44e-05	0.000482037	118.381	-4.33833
ENSG00000115041	KCNIP3	2:95297327-95386077	protein_coding	-1.83115	0.501946	0.000264175	0.00545471	65.2772	-3.64811
ENSG00000103502	CDIPT	16:29858357-29863414	protein_coding	-1.83064	0.32407	1.61e-08	1.51e-06	606.283	-5.6489
ENSG00000158292	GPR153	1:6247353-6261098	protein_coding	-1.82328	0.418727	1.33e-05	0.00045196	155.45	-4.35434
ENSG00000115687	PASK	2:241106099-241150264	protein_coding	-1.82157	0.339012	7.74e-08	5.95e-06	303.869	-5.37319
ENSG00000117479	SLC19A2	1:169463909-169485944	protein_coding	-1.81729	0.367863	7.81e-07	4.23e-05	187.962	-4.94013
ENSG00000157014	TATDN2	3:10248023-10281218	protein_coding	-1.80062	0.329116	4.47e-08	3.61e-06	548.337	-5.47109
ENSG00000166803	PCLAF	15:64364304-64387687	protein_coding	-1.79776	0.52194	0.000572361	0.00964954	124.093	-3.44438
ENSG00000176124	DLEU1	13:50082169-50906856	lncRNA	-1.79703	0.605778	0.00301222	0.0343597	47.4448	-2.96649
ENSG00000255353	AP003057.1	11:107176286-107177530	processed_pseudogene	-1.79215	0.386369	3.51e-06	0.000153525	203.458	-4.63845
ENSG00000137474	MYO7A	11:77128246-77215241	protein_coding	-1.78297	0.625174	0.00434508	0.0447333	46.1311	-2.85196
ENSG00000260498	AC126696.3	16:87773304-87779374	lncRNA	-1.78129	0.510737	0.000487214	0.00859484	64.6236	-3.48769
ENSG00000151348	EXT2	11:44095673-44251962	protein_coding	-1.77977	0.348592	3.3e-07	2.04e-05	400.723	-5.1056
ENSG00000110400	NECTIN1	11:119623408-119729200	protein_coding	-1.77927	0.345532	2.61e-07	1.65e-05	410.912	-5.14935
ENSG00000162878	PKDCC	2:42048021-42058517	protein_coding	-1.7784	0.286272	5.22e-10	7.46e-08	1689.88	-6.21228
ENSG00000185269	NOTUM	17:81952507-81961840	protein_coding	-1.77474	0.558901	0.00149621	0.0203128	51.6242	-3.17542
ENSG00000263731	AC145207.5	17:81878425-81881106	lncRNA	-1.76132	0.478541	0.000232693	0.00497811	106.573	-3.68059
ENSG00000171603	CLSTN1	1:9728926-9823984	protein_coding	-1.76028	0.291412	1.54e-09	2.07e-07	2941.49	-6.04051
ENSG00000184840	TMED9	5:177592203-177597242	protein_coding	-1.75861	0.292923	1.93e-09	2.46e-07	2274.87	-6.00367
ENSG00000112679	DUSP22	6:291630-351355	protein_coding	-1.75656	0.350731	5.49e-07	3.13e-05	271.104	-5.00828
ENSG00000181035	SLC25A42	19:19063994-19113030	protein_coding	-1.75503	0.489559	0.000337189	0.00654069	78.6863	-3.58491
ENSG00000184990	SIVA1	14:104753147-104768494	protein_coding	-1.74148	0.32465	8.13e-08	6.22e-06	534.86	-5.36417
ENSG00000183624	HMCES	3:129278828-129306186	protein_coding	-1.73688	0.292908	3.03e-09	3.6e-07	1180.77	-5.92978
ENSG00000130475	FCHO1	19:17747718-17788568	protein_coding	-1.73143	0.372914	3.43e-06	0.000150741	264.482	-4.64299
ENSG00000257086	AP001453.3	11:64246939-64249494	lncRNA	-1.73016	0.616444	0.00500561	0.0489801	38.679	-2.80667
ENSG00000244558	KCNK15-AS1	20:44694892-44746021	lncRNA	-1.72904	0.557837	0.00193819	0.0249418	90.8176	-3.09954
ENSG00000132694	ARHGEF11	1:156934840-157045742	protein_coding	-1.72672	0.307039	1.87e-08	1.72e-06	929.12	-5.62378
ENSG00000134690	CDCA8	1:37692481-37709719	protein_coding	-1.72486	0.28802	2.12e-09	2.6e-07	1203.15	-5.98869
ENSG00000130584	ZBTB46	20:63743668-63832038	protein_coding	-1.71555	0.452461	0.00014968	0.00345811	87.4304	-3.7916
ENSG00000174672	BRSK2	11:1389899-1462689	protein_coding	-1.70463	0.40227	2.26e-05	0.000710516	148.345	-4.23751
ENSG00000142784	WDTC1	1:27234632-27308636	protein_coding	-1.69822	0.330357	2.74e-07	1.71e-05	386.909	-5.14056
ENSG00000270885	RASL10B	17:35731639-35743521	protein_coding	-1.69592	0.356335	1.94e-06	9.28e-05	274.55	-4.75934
ENSG00000103175	WFDC1	16:84294846-84329844	protein_coding	-1.69482	0.475869	0.000368697	0.00697772	249.962	-3.56153
ENSG00000129235	TXNDC17	17:6640985-6644541	protein_coding	-1.69135	0.305996	3.25e-08	2.77e-06	936.468	-5.52735
ENSG00000205639	MFSD2B	2:24010081-24063321	protein_coding	-1.69	0.511465	0.000952383	0.0143479	153.6	-3.30423
ENSG00000179598	PLD6	17:17200995-17206333	protein_coding	-1.6849	0.383073	1.09e-05	0.000390494	174.802	-4.39839
ENSG00000124422	USP22	17:20999596-21043760	protein_coding	-1.67614	0.287157	5.31e-09	5.67e-07	4127.13	-5.83701
ENSG00000143320	CRABP2	1:156699606-156705816	protein_coding	-1.67142	0.422475	7.61e-05	0.00197014	3067.46	-3.95626
ENSG00000233913	RPL10P9	5:168616352-168616996	processed_pseudogene	-1.67014	0.458125	0.000266776	0.00549883	191.653	-3.64559
ENSG00000166788	SAAL1	11:18069935-18106087	protein_coding	-1.6663	0.445507	0.000183853	0.00412695	93.1646	-3.74023
ENSG00000108773	KAT2A	17:42113111-42121367	protein_coding	-1.66367	0.301356	3.38e-08	2.86e-06	2542.95	-5.52062
ENSG00000115657	ABCB6	2:219209772-219218994	protein_coding	-1.65923	0.532457	0.00183209	0.0237571	65.0327	-3.11618
ENSG00000161791	FMNL3	12:49636499-49708165	protein_coding	-1.65852	0.37318	8.82e-06	0.000326648	209.778	-4.4443
ENSG00000138617	PARP16	15:65234460-65300618	protein_coding	-1.6573	0.384462	1.63e-05	0.000534294	174.063	-4.3107
ENSG00000145604	SKP2	5:36151989-36184319	protein_coding	-1.64309	0.31065	1.23e-07	9.04e-06	840.759	-5.2892
ENSG00000213965	NUDT19	19:32691961-32713796	protein_coding	-1.64282	0.339418	1.3e-06	6.57e-05	413.053	-4.84009
ENSG00000138031	ADCY3	2:24819169-24919839	protein_coding	-1.62077	0.338782	1.72e-06	8.27e-05	819.211	-4.78411
ENSG00000197461	PDGFA	7:497258-520296	protein_coding	-1.61776	0.397424	4.69e-05	0.00131373	158.76	-4.07062
ENSG00000166123	GPT2	16:46884362-46931289	protein_coding	-1.61408	0.314843	2.95e-07	1.83e-05	812.801	-5.12662
ENSG00000151465	CDC123	10:12195965-12250589	protein_coding	-1.61084	0.310958	2.22e-07	1.44e-05	1199.85	-5.18024
ENSG00000163283	ALPP	2:232378724-232382889	protein_coding	-1.61019	0.383243	2.65e-05	0.00081165	1712.31	-4.20148
ENSG00000136504	KAT7	17:49788648-49835026	protein_coding	-1.60844	0.358728	7.34e-06	0.000279544	278.286	-4.48372
ENSG00000197106	SLC6A17	1:110150494-110202202	protein_coding	-1.60181	0.459939	0.000496453	0.00869122	210.225	-3.48266
ENSG00000189241	TSPYL1	6:116267760-116279930	protein_coding	-1.59994	0.306634	1.81e-07	1.23e-05	735.802	-5.21774
ENSG00000130052	STARD8	X:68647666-68725842	protein_coding	-1.59321	0.353741	6.67e-06	0.000258437	360.497	-4.50388
ENSG00000111666	CHPT1	12:101696947-101744140	protein_coding	-1.58667	0.314029	4.36e-07	2.6e-05	679.047	-5.05262
ENSG00000137825	ITPKA	15:41493393-41503551	protein_coding	-1.58485	0.5535	0.00419217	0.0435457	50.3612	-2.86333
ENSG00000167601	AXL	19:41219223-41261766	protein_coding	-1.58356	0.300414	1.35e-07	9.56e-06	1400.73	-5.27125
ENSG00000100462	PRMT5	14:22920525-22929408	protein_coding	-1.57417	0.313486	5.13e-07	2.98e-05	3703.11	-5.02152
ENSG00000119280	C1orf198	1:230837119-230869589	protein_coding	-1.57359	0.328769	1.7e-06	8.22e-05	456.849	-4.78631
ENSG00000105429	MEGF8	19:42325609-42378769	protein_coding	-1.56571	0.437676	0.000347137	0.00665739	200.991	-3.57732
ENSG00000135045	C9orf40	9:74946583-74952912	protein_coding	-1.56431	0.363548	1.69e-05	0.000550387	211.429	-4.30291
ENSG00000075218	GTSE1	22:46296870-46330810	protein_coding	-1.56397	0.318087	8.8e-07	4.68e-05	646.935	-4.9168
ENSG00000181588	MEX3D	19:1554669-1568058	protein_coding	-1.56142	0.354584	1.07e-05	0.0003825	254.933	-4.40354
ENSG00000134376	CRB1	1:197268204-197478455	protein_coding	-1.56109	0.423234	0.000225595	0.00487021	396.745	-3.68848
ENSG00000110075	PPP6R3	11:68460731-68615334	protein_coding	-1.56058	0.524212	0.0029108	0.0335591	72.4269	-2.977
ENSG00000228205	AC131235.1	3:184149704-184150435	processed_pseudogene	-1.5575	0.492765	0.00157377	0.0211239	272.92	-3.16072
ENSG00000185112	FAM43A	3:194685883-194689037	protein_coding	-1.55485	0.490932	0.00153947	0.0207338	578.838	-3.16714
ENSG00000130158	DOCK6	19:11199295-11262524	protein_coding	-1.55272	0.315533	8.61e-07	4.6e-05	485.328	-4.92093
ENSG00000101003	GINS1	20:25407673-25452628	protein_coding	-1.55215	0.350524	9.51e-06	0.000347791	288.41	-4.42808
ENSG00000139291	TMEM19	12:71686082-71705047	protein_coding	-1.55158	0.377082	3.88e-05	0.00112074	171.691	-4.11469
ENSG00000185818	NAT8L	4:2059327-2069089	protein_coding	-1.55014	0.43041	0.000316333	0.0062848	337.322	-3.60154
ENSG00000054965	FAM168A	11:73400487-73598189	protein_coding	-1.5397	0.31234	8.24e-07	4.42e-05	524.797	-4.92955
ENSG00000165238	WNK2	9:93184916-93320572	protein_coding	-1.53968	0.397336	0.000106619	0.00265538	313.412	-3.87501
ENSG00000157657	ZNF618	9:113876282-114056591	protein_coding	-1.53827	0.387679	7.25e-05	0.00188868	173.594	-3.96791
ENSG00000140577	CRTC3	15:90529923-90645345	protein_coding	-1.53749	0.287183	8.62e-08	6.55e-06	3004.78	-5.35368
ENSG00000060656	PTPRU	1:29236516-29326813	protein_coding	-1.53441	0.393627	9.69e-05	0.00244978	159.085	-3.89812
ENSG00000162688	AGL	1:99850361-99924023	protein_coding	-1.53059	0.530727	0.00392727	0.0415589	61.0695	-2.88395
ENSG00000177519	RPRM	2:153477338-153478762	protein_coding	-1.52689	0.34566	9.99e-06	0.000362219	572.577	-4.41731
ENSG00000126217	MCF2L	13:112894378-113099742	protein_coding	-1.52356	0.371223	4.06e-05	0.00116373	938.885	-4.10416
ENSG00000114859	CLCN2	3:184346185-184361650	protein_coding	-1.5227	0.400753	0.000144926	0.00337459	165.425	-3.79961
ENSG00000158019	BABAM2	2:27889941-28338901	protein_coding	-1.51837	0.325907	3.18e-06	0.00014219	410.267	-4.65889
ENSG00000094914	AAAS	12:53307456-53324864	protein_coding	-1.51724	0.315261	1.49e-06	7.36e-05	2826.82	-4.81265
ENSG00000026297	RNASET2	6:166922113-166957191	protein_coding	-1.50957	0.483544	0.00179696	0.0233783	78.8533	-3.12189
ENSG00000051596	THOC3	5:175917873-176034680	protein_coding	-1.50912	0.411798	0.000247622	0.00521281	130.135	-3.66471
ENSG00000135473	PAN2	12:56316223-56334053	protein_coding	-1.50799	0.35812	2.54e-05	0.000781177	249.915	-4.21085
ENSG00000108840	HDAC5	17:44076746-44123702	protein_coding	-1.50721	0.334597	6.65e-06	0.000258437	786.47	-4.50455
ENSG00000140451	PIF1	15:64815632-64825668	protein_coding	-1.50355	0.363417	3.51e-05	0.00102776	332.052	-4.13726
ENSG00000146834	MEPCE	7:100428790-100434118	protein_coding	-1.49803	0.348073	1.68e-05	0.000549708	3185.49	-4.30379
ENSG00000082014	SMARCD3	7:151238764-151277896	protein_coding	-1.49437	0.416097	0.000328906	0.00642206	138.456	-3.5914
ENSG00000171246	NPTX1	17:80466834-80477843	protein_coding	-1.49097	0.288494	2.36e-07	1.52e-05	6701.68	-5.16813
ENSG00000135763	URB2	1:229626247-229660200	protein_coding	-1.49084	0.315772	2.34e-06	0.000109799	641.057	-4.72126
ENSG00000182272	B4GALNT4	11:369499-382117	protein_coding	-1.49061	0.357423	3.04e-05	0.000909886	252.259	-4.17044
ENSG00000173227	SYT12	11:67006778-67050863	protein_coding	-1.48568	0.307645	1.37e-06	6.88e-05	1551.33	-4.82919
ENSG00000140795	MYLK3	16:46702282-46790407	protein_coding	-1.48542	0.308934	1.52e-06	7.49e-05	1138.98	-4.80822
ENSG00000143756	FBXO28	1:224114111-224162047	protein_coding	-1.48396	0.466383	0.00146341	0.019936	107.269	-3.18184
ENSG00000100836	PABPN1	14:23321289-23326185	protein_coding	-1.48037	0.320535	3.87e-06	0.000166044	603.585	-4.61842
ENSG00000124209	RAB22A	20:58309715-58367507	protein_coding	-1.47733	0.398208	0.000207317	0.00450847	155.917	-3.70993
ENSG00000105649	RAB3A	19:18196784-18204042	protein_coding	-1.47607	0.377598	9.26e-05	0.00236122	172.744	-3.9091
ENSG00000117016	RIMS3	1:40620680-40665682	protein_coding	-1.47298	0.384783	0.000129147	0.00309848	161.308	-3.82808
ENSG00000139832	RAB20	13:110523066-110561722	protein_coding	-1.47125	0.323843	5.54e-06	0.000223674	725.301	-4.54308
ENSG00000171206	TRIM8	10:102644479-102658318	protein_coding	-1.46989	0.338459	1.41e-05	0.000474792	629.875	-4.34291
ENSG00000089159	PXN	12:120210439-120265771	protein_coding	-1.4679	0.28881	3.72e-07	2.26e-05	4020.62	-5.08258
ENSG00000103335	PIEZO1	16:88715338-88785220	protein_coding	-1.46026	0.316272	3.89e-06	0.000166505	6664.43	-4.6171
ENSG00000220517	ASS1P1	6:25023247-25024483	processed_pseudogene	-1.45942	0.421631	0.00053746	0.00923185	130.574	-3.46136
ENSG00000159423	ALDH4A1	1:18871430-18902724	protein_coding	-1.45722	0.329385	9.69e-06	0.000353242	341.033	-4.42406
ENSG00000184058	TBX1	22:19756703-19783593	protein_coding	-1.45543	0.452931	0.00131191	0.0184446	140.898	-3.21336
ENSG00000100225	FBXO7	22:32474676-32498829	protein_coding	-1.45453	0.309781	2.66e-06	0.000121784	2074.36	-4.69536
ENSG00000124181	PLCG1	20:41136960-41196801	protein_coding	-1.45169	0.284705	3.42e-07	2.1e-05	1941.29	-5.09891
ENSG00000278948	AL031587.5	22:37943050-37944898	TEC	-1.45094	0.452745	0.00135176	0.018782	93.7406	-3.20476
ENSG00000148950	IMMP1L	11:31432401-31509645	protein_coding	-1.44865	0.374742	0.000110752	0.00274037	186.773	-3.86574
ENSG00000131473	ACLY	17:41866917-41930542	protein_coding	-1.4466	0.277891	1.93e-07	1.3e-05	7553.92	-5.20562
ENSG00000101474	APMAP	20:24962925-24992751	protein_coding	-1.44343	0.342119	2.45e-05	0.000757067	1490.84	-4.21909
ENSG00000099622	CIRBP	19:1259384-1274880	protein_coding	-1.44305	0.298388	1.32e-06	6.68e-05	1217.37	-4.83613
ENSG00000135622	SEMA4F	2:74654228-74683853	protein_coding	-1.44225	0.434373	0.000899206	0.0137515	105.988	-3.3203
ENSG00000162714	ZNF496	1:247297412-247331846	protein_coding	-1.43774	0.302487	2e-06	9.54e-05	800.694	-4.75305
ENSG00000112130	RNF8	6:37353979-37394734	protein_coding	-1.43566	0.402122	0.000356703	0.00679685	158.624	-3.5702
ENSG00000156504	FAM122B	X:134769566-134797232	protein_coding	-1.43387	0.362804	7.74e-05	0.00199949	387	-3.9522
ENSG00000185100	ADSS1	14:104724229-104747325	protein_coding	-1.42981	0.426798	0.0008079	0.0126489	120.758	-3.35007
ENSG00000115163	CENPA	2:26764289-26801067	protein_coding	-1.42943	0.343505	3.16e-05	0.000942237	289.312	-4.16132
ENSG00000185164	NOMO2	16:18417325-18562211	protein_coding	-1.42626	0.486015	0.00333984	0.0368907	116.652	-2.93459
ENSG00000174080	CTSF	11:66563464-66568841	protein_coding	-1.42381	0.351524	5.11e-05	0.00140609	366.747	-4.05039
ENSG00000130762	ARHGEF16	1:3454665-3481113	protein_coding	-1.42257	0.306817	3.54e-06	0.000154375	754.737	-4.63654
ENSG00000185900	POMK	8:43093498-43131180	protein_coding	-1.42095	0.382542	0.000203602	0.00443583	192.892	-3.7145
ENSG00000126878	AIF1L	9:131096476-131123152	protein_coding	-1.4179	0.291929	1.19e-06	6.14e-05	1096.65	-4.85699
ENSG00000197417	SHPK	17:3608240-3636250	protein_coding	-1.41737	0.433586	0.00107947	0.0157333	99.121	-3.26895
ENSG00000185909	KLHDC8B	3:49171598-49176486	protein_coding	-1.41657	0.44128	0.00132672	0.0186086	100.182	-3.21014
ENSG00000106723	SPIN1	9:88388430-88478694	protein_coding	-1.41413	0.449304	0.00164744	0.0218628	188.314	-3.14737
ENSG00000009335	UBE3C	7:157138916-157269370	protein_coding	-1.41142	0.301597	2.87e-06	0.000130393	1218.16	-4.67981
ENSG00000152642	GPD1L	3:32105689-32168709	protein_coding	-1.41059	0.46042	0.00218621	0.0273611	168.381	-3.0637
ENSG00000100036	SLC35E4	22:30635781-30669016	protein_coding	-1.41037	0.447156	0.00160996	0.0215121	110.479	-3.1541
ENSG00000088832	FKBP1A	20:1368978-1393172	protein_coding	-1.40823	0.280445	5.13e-07	2.98e-05	2841.74	-5.0214
ENSG00000167553	TUBA1C	12:49188736-49274600	protein_coding	-1.40726	0.284005	7.23e-07	3.95e-05	11506.5	-4.95504
ENSG00000245694	CRNDE	16:54845189-54929189	lncRNA	-1.39915	0.458885	0.00229583	0.028362	105.005	-3.04903
ENSG00000104140	RHOV	15:40872214-40874234	protein_coding	-1.39806	0.301983	3.66e-06	0.000159055	2741.89	-4.6296
ENSG00000114745	GORASP1	3:39096659-39108363	protein_coding	-1.39758	0.308369	5.84e-06	0.000233767	1100.54	-4.53216
ENSG00000112078	KCTD20	6:36442767-36491143	protein_coding	-1.39679	0.397128	0.000436076	0.00789064	403.55	-3.51723
ENSG00000184164	CRELD2	22:49918167-49927540	protein_coding	-1.39306	0.310403	7.19e-06	0.000275888	612.575	-4.4879
ENSG00000143398	PIP5K1A	1:151197949-151249536	protein_coding	-1.38871	0.286729	1.28e-06	6.5e-05	2415.89	-4.84327
ENSG00000176842	IRX5	16:54930865-54934485	protein_coding	-1.38651	0.463132	0.00275558	0.0321448	80.95	-2.99377
ENSG00000175130	MARCKSL1	1:32333839-32336233	protein_coding	-1.3847	0.307021	6.48e-06	0.000255962	2529.11	-4.51012
ENSG00000198818	SFT2D1	6:166319728-166342576	protein_coding	-1.38253	0.32661	2.31e-05	0.000723069	344.604	-4.23298
ENSG00000198695	MT-ND6	MT:14149-14673	protein_coding	-1.37756	0.291164	2.23e-06	0.000104961	1732.63	-4.73122
ENSG00000092853	CLSPN	1:35720218-35769978	protein_coding	-1.37686	0.481021	0.00420483	0.043639	71.7712	-2.86237
ENSG00000135916	ITM2C	2:230864639-230879248	protein_coding	-1.37686	0.389248	0.000404342	0.00744848	417.376	-3.53723
ENSG00000237523	LINC00857	10:80207372-80219657	lncRNA	-1.37566	0.380209	0.00029669	0.00595996	178.587	-3.61817
ENSG00000131979	GCH1	14:54842008-54902826	protein_coding	-1.37557	0.475718	0.00383324	0.0409273	77.4684	-2.89157
ENSG00000185361	TNFAIP8L1	19:4639516-4655568	protein_coding	-1.3746	0.342726	6.05e-05	0.00162638	311.358	-4.01079
ENSG00000054277	OPN3	1:241590102-241677376	protein_coding	-1.37447	0.405479	0.000699566	0.0113269	198.227	-3.38975
ENSG00000124164	VAPB	20:58389229-58451101	protein_coding	-1.37166	0.334094	4.03e-05	0.00116292	531.02	-4.1056
ENSG00000021826	CPS1	2:210477682-210679107	protein_coding	-1.37032	0.415853	0.00098348	0.0146619	2697.44	-3.29521
ENSG00000179094	PER1	17:8140472-8156506	protein_coding	-1.37025	0.293869	3.12e-06	0.000140056	859.465	-4.66278
ENSG00000139433	GLTP	12:109850945-109880541	protein_coding	-1.37003	0.359415	0.000137945	0.00325978	279.742	-3.81182
ENSG00000072518	MARK2	11:63838928-63911019	protein_coding	-1.36853	0.325761	2.66e-05	0.00081165	663.871	-4.20102
ENSG00000111450	STX2	12:130789600-130839266	protein_coding	-1.36567	0.44447	0.00212214	0.026757	107.233	-3.07258
ENSG00000157703	SVOPL	7:138594285-138701362	protein_coding	-1.36565	0.415845	0.00102328	0.0150781	477.856	-3.28405
ENSG00000176619	LMNB2	19:2427638-2456959	protein_coding	-1.36471	0.279139	1.01e-06	5.32e-05	4093.64	-4.88899
ENSG00000114544	SLC41A3	3:126006355-126101561	protein_coding	-1.36418	0.306953	8.82e-06	0.000326648	1003.63	-4.44426
ENSG00000177508	IRX3	16:54283304-54286787	protein_coding	-1.364	0.322543	2.35e-05	0.000734105	465.598	-4.22891
ENSG00000143147	GPR161	1:168079543-168137667	protein_coding	-1.36105	0.389056	0.000468159	0.00833125	188.651	-3.49834
ENSG00000160867	FGFR4	5:177086905-177098144	protein_coding	-1.35663	0.323128	2.69e-05	0.000818828	504.553	-4.19845
ENSG00000106799	TGFBR1	9:99104038-99154192	protein_coding	-1.35442	0.43042	0.00165096	0.0218628	251.211	-3.14675
ENSG00000132612	VPS4A	16:69311350-69326939	protein_coding	-1.35421	0.304153	8.49e-06	0.00031852	1098.52	-4.45238
ENSG00000137103	TMEM8B	9:35814451-35865518	protein_coding	-1.35106	0.473728	0.00434495	0.0447333	76.7497	-2.85197
ENSG00000150457	LATS2	13:20973036-21061586	protein_coding	-1.34606	0.335996	6.17e-05	0.00165463	406.503	-4.00617
ENSG00000134569	LRP4	11:46856717-46918642	protein_coding	-1.34299	0.307933	1.29e-05	0.000441584	554.387	-4.36131
ENSG00000107829	FBXW4	10:101610664-101695295	protein_coding	-1.34127	0.37449	0.000341519	0.0065816	218.66	-3.58158
ENSG00000106484	MEST	7:130486171-130506465	protein_coding	-1.33445	0.346685	0.000118518	0.00289027	306.958	-3.84917
ENSG00000184916	JAG2	14:105140982-105168824	protein_coding	-1.33147	0.390636	0.000653292	0.010739	389.993	-3.40847
ENSG00000141034	GID4	17:18039408-18068405	protein_coding	-1.3301	0.443514	0.00270871	0.0317544	91.4451	-2.999
ENSG00000161996	WDR90	16:649311-667833	protein_coding	-1.32969	0.413342	0.00129569	0.0182599	433.627	-3.21693
ENSG00000109685	NSD2	4:1871393-1982207	protein_coding	-1.32747	0.319456	3.25e-05	0.000964511	785.141	-4.15541
ENSG00000010292	NCAPD2	12:6493356-6531955	protein_coding	-1.32671	0.313763	2.35e-05	0.000734105	3507.42	-4.22839
ENSG00000161542	PRPSAP1	17:76309478-76384521	protein_coding	-1.32622	0.289106	4.49e-06	0.000186732	1109.7	-4.5873
ENSG00000011347	SYT7	11:61513714-61581148	protein_coding	-1.32435	0.313972	2.46e-05	0.000758651	703.461	-4.21804
ENSG00000117632	STMN1	1:25884181-25906991	protein_coding	-1.32371	0.300496	1.06e-05	0.000380938	1717.31	-4.40508
ENSG00000110395	CBL	11:119206298-119313926	protein_coding	-1.32209	0.450614	0.00334662	0.0369312	217.52	-2.93396
ENSG00000176894	PXMP2	12:132687587-132704985	protein_coding	-1.32185	0.389523	0.00069001	0.0112335	148.783	-3.39352
ENSG00000006638	TBXA2R	19:3594507-3606875	protein_coding	-1.32022	0.360423	0.000249318	0.0052207	299.064	-3.66296
ENSG00000106003	LFNG	7:2512529-2529177	protein_coding	-1.31772	0.412766	0.00141093	0.019422	135.444	-3.19241
ENSG00000033011	ALG1	16:5033923-5087379	protein_coding	-1.31572	0.373359	0.000425047	0.00770711	1039.35	-3.52402
ENSG00000115365	LANCL1	2:210431249-210477652	protein_coding	-1.31387	0.400923	0.00104874	0.0154024	211.762	-3.27711
ENSG00000101004	NINL	20:25452697-25585531	protein_coding	-1.30886	0.400428	0.00108057	0.0157333	181.849	-3.26866
ENSG00000056998	GYG2	X:2828822-2882820	protein_coding	-1.30797	0.39115	0.00082606	0.0128822	180.793	-3.34391
ENSG00000052802	MSMO1	4:165327667-165343164	protein_coding	-1.30779	0.40993	0.00142131	0.0194969	136.125	-3.19029
ENSG00000106537	TSPAN13	7:16753755-16784536	protein_coding	-1.3065	0.388376	0.000768184	0.0121249	526.853	-3.36401
ENSG00000006016	CRLF1	19:18572220-18607741	protein_coding	-1.30247	0.409549	0.00147152	0.0200005	158.65	-3.18024
ENSG00000206418	RAB12	18:8609437-8639382	protein_coding	-1.29973	0.363038	0.000343389	0.00659618	215.346	-3.58016
ENSG00000169184	MN1	22:27748277-27801756	protein_coding	-1.29543	0.310104	2.95e-05	0.000886884	792.483	-4.17742
ENSG00000117461	PIK3R3	1:46040140-46133036	protein_coding	-1.29466	0.412483	0.00169695	0.0222727	140.154	-3.13871
ENSG00000186854	TRABD2A	2:84821650-84907008	protein_coding	-1.29356	0.323544	6.39e-05	0.00169695	1111.63	-3.99808
ENSG00000003249	DBNDD1	16:90004871-90020128	protein_coding	-1.29129	0.351318	0.000237341	0.0050502	258.649	-3.67555
ENSG00000168672	LRATD2	8:126552443-126558478	protein_coding	-1.29048	0.431415	0.00277817	0.0323765	127.057	-2.99127
ENSG00000108389	MTMR4	17:58489529-58517905	protein_coding	-1.28864	0.301864	1.96e-05	0.000632497	636.438	-4.26896
ENSG00000168209	DDIT4	10:72273924-72276036	protein_coding	-1.28564	0.313484	4.11e-05	0.00117139	3568.61	-4.10112
ENSG00000135966	TGFBRAP1	2:105264391-105329735	protein_coding	-1.28272	0.332863	0.000116386	0.00285593	486.388	-3.85362
ENSG00000233328	PFN1P1	1:171670517-171670939	processed_pseudogene	-1.28098	0.444053	0.00391725	0.0415271	619.961	-2.88475
ENSG00000107438	PDLIM1	10:95237572-95291012	protein_coding	-1.28064	0.295554	1.47e-05	0.000489655	2080.15	-4.33302
ENSG00000134243	SORT1	1:109309568-109397918	protein_coding	-1.28026	0.364596	0.00044568	0.00801549	265.343	-3.51144
ENSG00000130707	ASS1	9:130444961-130501274	protein_coding	-1.2798	0.275058	3.27e-06	0.000145323	16554	-4.65285
ENSG00000178999	AURKB	17:8204733-8210600	protein_coding	-1.27678	0.299536	2.02e-05	0.000649241	2136.66	-4.26252
ENSG00000132128	LRRC41	1:46261196-46303608	protein_coding	-1.26719	0.298578	2.19e-05	0.00069553	1309.74	-4.24409
ENSG00000029993	HMGB3	X:150980509-150990771	protein_coding	-1.26588	0.315023	5.86e-05	0.00158952	484.072	-4.01838
ENSG00000170577	SIX2	2:45005182-45009452	protein_coding	-1.264	0.339682	0.000198342	0.00433789	591.298	-3.72112
ENSG00000065485	PDIA5	3:123067025-123225227	protein_coding	-1.26151	0.354658	0.000375163	0.00705782	613.995	-3.55697
ENSG00000181026	AEN	15:88621337-88632281	protein_coding	-1.25979	0.309692	4.74e-05	0.00132003	2047.45	-4.06786
ENSG00000254726	MEX3A	1:156072013-156082465	protein_coding	-1.25742	0.407319	0.00202136	0.0257084	120.315	-3.08708
ENSG00000114353	GNAI2	3:50226292-50259362	protein_coding	-1.25566	0.324523	0.000109175	0.002707	1575.8	-3.86924
ENSG00000164916	FOXK1	7:4682295-4771442	protein_coding	-1.25532	0.329343	0.00013807	0.00325978	1311.16	-3.8116
ENSG00000137656	BUD13	11:116748170-116772987	protein_coding	-1.2548	0.387652	0.00120828	0.0172744	340.765	-3.23692
ENSG00000187049	TMEM216	11:61392360-61398863	protein_coding	-1.2485	0.370227	0.000745517	0.0118602	321.913	-3.37227
ENSG00000143751	SDE2	1:225982702-225999343	protein_coding	-1.245	0.358169	0.000508948	0.00884465	270.049	-3.476
ENSG00000090857	PDPR	16:70114332-70162537	protein_coding	-1.2441	0.365802	0.000671351	0.0110053	532.763	-3.40102
ENSG00000145545	SRD5A1	5:6633427-6674386	protein_coding	-1.24254	0.302951	4.11e-05	0.00117139	796.611	-4.10147
ENSG00000142494	SLC47A1	17:19495385-19579034	protein_coding	-1.24202	0.387247	0.00133986	0.0187486	158.116	-3.2073
ENSG00000240682	ISY1	3:129127415-129161063	protein_coding	-1.24131	0.381602	0.00114235	0.0165112	224.113	-3.2529
ENSG00000169750	RAC3	17:82031678-82034204	protein_coding	-1.24038	0.393068	0.00160141	0.0214221	157.948	-3.15565
ENSG00000166860	ZBTB39	12:56998836-57006546	protein_coding	-1.2402	0.35068	0.000405355	0.00744848	314.916	-3.53657
ENSG00000175575	PAAF1	11:73876699-73931114	protein_coding	-1.23985	0.380966	0.00113601	0.0164798	189.617	-3.25448
ENSG00000128709	HOXD9	2:176122719-176124937	protein_coding	-1.23202	0.410631	0.00269699	0.0316482	189.868	-3.00032
ENSG00000286134	AC114930.1	5:24135160-24271863	lncRNA	-1.22942	0.41745	0.00322884	0.036068	332.936	-2.94507
ENSG00000176393	RNPEP	1:201982372-202006147	protein_coding	-1.22519	0.275672	8.81e-06	0.000326648	4816.66	-4.44439
ENSG00000170037	CNTROB	17:7932101-7949920	protein_coding	-1.22364	0.32009	0.000131954	0.00315307	1409.05	-3.82278
ENSG00000153044	CENPH	5:69189574-69210357	protein_coding	-1.22353	0.402196	0.00234912	0.0287722	125.674	-3.04213
ENSG00000146054	TRIM7	5:181193924-181205293	protein_coding	-1.22142	0.347606	0.000441724	0.00795639	345.954	-3.51381
ENSG00000174365	SNHG11	20:38446343-38450940	lncRNA	-1.22138	0.369746	0.000955582	0.0143479	177.195	-3.30329
ENSG00000204946	ZNF783	7:149262171-149297302	protein_coding	-1.21071	0.426249	0.00450593	0.0458406	126.073	-2.84038
ENSG00000159921	GNE	9:36214441-36277056	protein_coding	-1.21005	0.324662	0.000193684	0.00428272	392.076	-3.72712
ENSG00000116353	MECR	1:29192657-29230942	protein_coding	-1.20634	0.335246	0.000320216	0.00631482	296.212	-3.59837
ENSG00000141543	EIF4A3	17:80134369-80147151	protein_coding	-1.20615	0.283777	2.13e-05	0.000678228	5266.12	-4.25034
ENSG00000111206	FOXM1	12:2857680-2877174	protein_coding	-1.20515	0.275259	1.2e-05	0.000417016	5013.75	-4.37826
ENSG00000089685	BIRC5	17:78214186-78225636	protein_coding	-1.20333	0.277517	1.45e-05	0.000485702	5861.18	-4.33604
ENSG00000135821	GLUL	1:182378098-182392206	protein_coding	-1.20294	0.366431	0.00102766	0.0151114	1219.94	-3.28284
ENSG00000130024	PHF10	6:169703902-169725566	protein_coding	-1.19841	0.342543	0.000467781	0.00833125	268.602	-3.49856
ENSG00000099942	CRKL	22:20917407-20953747	protein_coding	-1.19617	0.321729	0.000200853	0.00438401	1098.72	-3.71794
ENSG00000130270	ATP8B3	19:1782075-1812276	protein_coding	-1.19189	0.352568	0.000723322	0.0115849	303.908	-3.38058
ENSG00000140848	CPNE2	16:57092583-57148369	protein_coding	-1.18959	0.388112	0.00217628	0.0272944	1129.18	-3.06506
ENSG00000163932	PRKCD	3:53156009-53192717	protein_coding	-1.18529	0.299455	7.55e-05	0.00195893	1030.03	-3.95814
ENSG00000072135	PTPN18	2:130356045-130375405	protein_coding	-1.18493	0.371315	0.00141697	0.0194825	344.269	-3.19117
ENSG00000142082	SIRT3	11:215030-236931	protein_coding	-1.18336	0.369199	0.00134965	0.018782	259.358	-3.20521
ENSG00000100372	SLC25A17	22:40769630-40819399	protein_coding	-1.18296	0.319259	0.000211121	0.00458279	704.501	-3.70532
ENSG00000065325	GLP2R	17:9822206-9892099	protein_coding	-1.18126	0.363386	0.00115121	0.0165986	2956.18	-3.2507
ENSG00000116830	TTF2	1:117060326-117107453	protein_coding	-1.18088	0.41596	0.00452654	0.0459714	234.667	-2.83893
ENSG00000156928	MALSU1	7:23298739-23311729	protein_coding	-1.18017	0.331888	0.000376657	0.00707471	793.67	-3.55592
ENSG00000072274	TFRC	3:196027183-196082096	protein_coding	-1.17855	0.409795	0.00402806	0.0421364	829.68	-2.87596
ENSG00000169991	IFFO2	1:18904280-18956676	protein_coding	-1.17821	0.341788	0.00056644	0.00956331	376.408	-3.44719
ENSG00000179818	PCBP1-AS1	2:69962263-70103220	lncRNA	-1.17706	0.361018	0.00111257	0.0161793	197.052	-3.2604
ENSG00000128973	CLN6	15:68206992-68257211	protein_coding	-1.17509	0.302439	0.000102177	0.00256026	1051.46	-3.88536
ENSG00000138092	CENPO	2:24793136-24822376	protein_coding	-1.17464	0.30684	0.000129093	0.00309848	824.378	-3.82818
ENSG00000175826	CTDNEP1	17:7243591-7252491	protein_coding	-1.17088	0.342627	0.000632343	0.0104526	685.628	-3.41735
ENSG00000268234	FKBP4P6	9:42384805-42386136	processed_pseudogene	-1.16759	0.407258	0.0041446	0.0431272	119.101	-2.86694
ENSG00000142208	AKT1	14:104769349-104795751	protein_coding	-1.16539	0.311985	0.000187411	0.00419094	2615.42	-3.73541
ENSG00000161243	FBXO27	19:38990714-39032785	protein_coding	-1.16381	0.370407	0.00167816	0.0221487	363.79	-3.14197
ENSG00000114302	PRKAR2A	3:48744597-48847874	protein_coding	-1.16264	0.317955	0.000255553	0.00530441	1139.4	-3.65663
ENSG00000107731	UNC5B	10:71212570-71302864	protein_coding	-1.16115	0.378774	0.00217265	0.0272944	324.943	-3.06556
ENSG00000170260	ZNF212	7:149239651-149255606	protein_coding	-1.16023	0.342659	0.000709292	0.011453	276.284	-3.38596
ENSG00000022567	SLC45A4	8:141207166-141308305	protein_coding	-1.15775	0.383314	0.00252469	0.0301944	382.268	-3.02037
ENSG00000115902	SLC1A4	2:64988477-65023865	protein_coding	-1.15614	0.332475	0.000506363	0.00882561	370.073	-3.47737
ENSG00000090621	PABPC4	1:39560816-39576790	protein_coding	-1.15464	0.299125	0.000113366	0.00279336	2866.35	-3.86005
ENSG00000147383	NSDHL	X:152830967-152869729	protein_coding	-1.15046	0.345972	0.000883229	0.0135596	1589.17	-3.3253
ENSG00000131779	PEX11B	1:145911350-145918717	protein_coding	-1.14812	0.344594	0.000862882	0.0133162	255.859	-3.33179
ENSG00000128789	PSMG2	18:12658043-12725740	protein_coding	-1.14759	0.348966	0.0010071	0.0149544	242.901	-3.28854
ENSG00000044090	CUL7	6:43037617-43053945	protein_coding	-1.14643	0.302802	0.000153051	0.00352224	716.302	-3.78607
ENSG00000120318	ARAP3	5:141653401-141682230	protein_coding	-1.14509	0.353849	0.00121181	0.0173041	370.297	-3.23608
ENSG00000121766	ZCCHC17	1:31296982-31364953	protein_coding	-1.14345	0.344504	0.000902987	0.0137737	778.224	-3.31913
ENSG00000084774	CAD	2:27217369-27243943	protein_coding	-1.14031	0.287653	7.37e-05	0.00191431	4322.58	-3.96417
ENSG00000110583	NAA40	11:63938959-63957319	protein_coding	-1.1397	0.322405	0.000407799	0.00746139	452.204	-3.53498
ENSG00000134825	TMEM258	11:61768501-61792802	protein_coding	-1.13917	0.282257	5.44e-05	0.00148181	2345.54	-4.03593
ENSG00000116396	KCNC4	1:110210314-110283100	protein_coding	-1.13296	0.311138	0.000271231	0.00554246	655.639	-3.64133
ENSG00000141510	TP53	17:7661779-7687538	protein_coding	-1.13197	0.2911	0.000100824	0.00253707	2287.4	-3.8886
ENSG00000175063	UBE2C	20:45812576-45816957	protein_coding	-1.13186	0.320021	0.00040496	0.00744848	2746.88	-3.53683
ENSG00000103064	SLC7A6	16:68264516-68301823	protein_coding	-1.12943	0.284371	7.14e-05	0.00187	1841.88	-3.97168
ENSG00000100395	L3MBTL2	22:41205282-41231271	protein_coding	-1.12539	0.298205	0.000160733	0.00367521	1835.18	-3.77387
ENSG00000184162	NR2C2AP	19:19201409-19203414	protein_coding	-1.12282	0.330359	0.000676884	0.0110807	647.586	-3.39877
ENSG00000168333	PPDPFL	8:49054311-49076093	protein_coding	-1.1216	0.348644	0.00129522	0.0182599	324.98	-3.21704
ENSG00000010803	SCMH1	1:41027200-41242154	protein_coding	-1.11747	0.312055	0.000342265	0.00658526	458.118	-3.58101
ENSG00000124641	MED20	6:41905354-41921139	protein_coding	-1.11537	0.349612	0.00142123	0.0194969	260.885	-3.19031
ENSG00000066117	SMARCD1	12:50085200-50100707	protein_coding	-1.1141	0.278765	6.43e-05	0.00170403	3058.37	-3.99657
ENSG00000145337	PYURF	4:88520998-88523776	protein_coding	-1.11309	0.348381	0.00139815	0.0193104	240.879	-3.19503
ENSG00000138029	HADHB	2:26243170-26290465	protein_coding	-1.11268	0.302214	0.000231626	0.00496424	762.219	-3.68176
ENSG00000143363	PRUNE1	1:151008420-151035713	protein_coding	-1.11189	0.297881	0.000189469	0.00422206	731.61	-3.73266
ENSG00000131941	RHPN2	19:32978592-33064888	protein_coding	-1.11117	0.335068	0.00091236	0.0138988	299.604	-3.31624
ENSG00000176087	SLC35A4	5:140564828-140569100	protein_coding	-1.11092	0.292562	0.000146328	0.00339389	2001.7	-3.79722
ENSG00000178464	RPL10P16	19:12643275-12643919	processed_pseudogene	-1.10648	0.364303	0.00238748	0.0290517	448.812	-3.03725
ENSG00000219481	NBPF1	1:16562319-16613562	protein_coding	-1.10545	0.391368	0.00473426	0.047112	151.689	-2.82458
ENSG00000015133	CCDC88C	14:91271323-91417844	protein_coding	-1.09902	0.387503	0.00456584	0.0461413	210.855	-2.83617
ENSG00000108821	COL1A1	17:50184101-50201632	protein_coding	-1.098	0.294921	0.000196837	0.00433626	1554.24	-3.72304
ENSG00000121966	CXCR4	2:136114349-136118149	protein_coding	-1.0971	0.29756	0.000226922	0.00488996	1018.16	-3.68699
ENSG00000198752	CDC42BPB	14:102932380-103057549	protein_coding	-1.09706	0.294549	0.000195672	0.00431864	1002.52	-3.72454
ENSG00000113368	LMNB1	5:126776623-126837020	protein_coding	-1.09657	0.314436	0.000487708	0.00859484	727.001	-3.48742
ENSG00000126226	PCID2	13:113177536-113208715	protein_coding	-1.09526	0.288387	0.000145944	0.00339162	1116.65	-3.79787
ENSG00000187741	FANCA	16:89737549-89816657	protein_coding	-1.08992	0.288166	0.000155416	0.00356976	1913.55	-3.78225
ENSG00000204272	NBDY	X:56729241-56819179	protein_coding	-1.08971	0.367682	0.0030393	0.0346031	577.086	-2.96373
ENSG00000165458	INPPL1	11:72223701-72239147	protein_coding	-1.0872	0.30267	0.000328106	0.00641702	5161.06	-3.59203
ENSG00000110651	CD81	11:2376177-2397397	protein_coding	-1.08575	0.291785	0.000198375	0.00433789	3124.47	-3.72108
ENSG00000163155	LYSMD1	1:151159748-151165948	protein_coding	-1.08523	0.357401	0.00239392	0.0291002	286.095	-3.03644
ENSG00000065989	PDE4A	19:10416773-10469630	protein_coding	-1.08494	0.293611	0.000219732	0.004761	967.999	-3.69518
ENSG00000247077	PGAM5	12:132710819-132722734	protein_coding	-1.08168	0.280332	0.000114054	0.00280449	3195.06	-3.85857
ENSG00000186205	MTARC1	1:220786913-220819659	protein_coding	-1.07916	0.286421	0.000164744	0.0037549	1407.29	-3.76772
ENSG00000217555	CKLF	16:66552563-66566251	protein_coding	-1.07561	0.348428	0.00202162	0.0257084	231.542	-3.08704
ENSG00000166165	CKB	14:103519667-103522833	protein_coding	-1.07434	0.288241	0.000193605	0.00428272	5671.6	-3.72722
ENSG00000198668	CALM1	14:90396502-90408268	protein_coding	-1.07014	0.372554	0.00407292	0.0424558	338.418	-2.87246
ENSG00000115694	STK25	2:241492670-241509730	protein_coding	-1.07004	0.31108	0.000582198	0.00975984	1534.3	-3.43978
ENSG00000105443	CYTH2	19:48469208-48482314	protein_coding	-1.06951	0.325572	0.00101971	0.0150632	988.749	-3.28503
ENSG00000176890	TYMS	18:657653-673578	protein_coding	-1.06666	0.277227	0.000119281	0.00290292	3110.04	-3.8476
ENSG00000143061	IGSF3	1:116574399-116667755	protein_coding	-1.06601	0.293032	0.000274909	0.00558872	1509.88	-3.63786
ENSG00000164970	FAM219A	9:34398184-34458570	protein_coding	-1.06551	0.368492	0.00383353	0.0409273	275.184	-2.89154
ENSG00000110514	MADD	11:47269161-47330031	protein_coding	-1.06446	0.296561	0.000331516	0.00645177	1570.23	-3.58934
ENSG00000104886	PLEKHJ1	19:2230084-2237704	protein_coding	-1.06387	0.315934	0.000758861	0.0120563	843.78	-3.36738
ENSG00000188612	SUMO2	17:75165586-75182959	protein_coding	-1.0616	0.323283	0.00102412	0.0150781	1623.65	-3.28382
ENSG00000154370	TRIM11	1:228393673-228406835	protein_coding	-1.05988	0.30006	0.000412065	0.00751353	1231.75	-3.53223
ENSG00000132182	NUP210	3:13316235-13420322	protein_coding	-1.05949	0.350908	0.00253385	0.0302429	5606.17	-3.01927
ENSG00000178409	BEND3	6:107065182-107115515	protein_coding	-1.05927	0.343237	0.00202785	0.02576	320.043	-3.08612
ENSG00000169105	CHST14	15:40470984-40473158	protein_coding	-1.05723	0.352847	0.00273295	0.0319437	282.055	-2.99628
ENSG00000140332	TLE3	15:70047790-70098176	protein_coding	-1.04795	0.289042	0.000288293	0.00582088	2378.68	-3.6256
ENSG00000151552	QDPR	4:17460261-17512206	protein_coding	-1.04644	0.347718	0.00261724	0.0310196	454.133	-3.00945
ENSG00000168653	NDUFS5	1:39026318-39034636	protein_coding	-1.04589	0.349932	0.00280033	0.0325069	5459.07	-2.98885
ENSG00000186185	KIF18B	17:44924709-44947773	protein_coding	-1.04573	0.291971	0.000341458	0.0065816	1189.52	-3.58163
ENSG00000173641	HSPB7	1:16014028-16019594	protein_coding	-1.04538	0.341788	0.00222404	0.0277466	1300.86	-3.05856
ENSG00000099864	PALM	19:708935-748329	protein_coding	-1.03928	0.29255	0.000381617	0.00714523	930.662	-3.55248
ENSG00000166965	RCCD1	15:90954870-90963125	protein_coding	-1.0369	0.298791	0.00051984	0.00899436	834.662	-3.47032
ENSG00000085185	BCORL1	X:129981107-130058083	protein_coding	-1.03648	0.335988	0.00203652	0.0258424	536.514	-3.08485
ENSG00000144677	CTDSPL	3:37861880-37984469	protein_coding	-1.03109	0.304599	0.000711589	0.0114589	581.589	-3.38507
ENSG00000175115	PACS1	11:66070272-66244744	protein_coding	-1.03106	0.293243	0.000437997	0.00790876	2957.88	-3.51606
ENSG00000163435	ELF3	1:202007945-202017183	protein_coding	-1.02943	0.327931	0.00169424	0.0222727	1369.32	-3.13918
ENSG00000276043	UHRF1	19:4903080-4962154	protein_coding	-1.02877	0.311448	0.000955931	0.0143479	956.049	-3.30319
ENSG00000009954	BAZ1B	7:73440406-73522293	protein_coding	-1.02626	0.358337	0.00418399	0.0434988	236.955	-2.86395
ENSG00000067606	PRKCZ	1:2050411-2185395	protein_coding	-1.02594	0.355866	0.00393976	0.0416434	416.632	-2.88294
ENSG00000196367	TRRAP	7:98877933-99050831	protein_coding	-1.02484	0.34861	0.00328423	0.0364463	761.65	-2.9398
ENSG00000167280	ENGASE	17:79074824-79088599	protein_coding	-1.0242	0.34948	0.00338271	0.0372601	445.631	-2.93063
ENSG00000163013	FBXO41	2:73254682-73284431	protein_coding	-1.02407	0.331353	0.0019977	0.0255413	1032.26	-3.09057
ENSG00000166224	SGPL1	10:70815948-70881184	protein_coding	-1.02335	0.301862	0.000698633	0.0113269	642.981	-3.39011
ENSG00000147130	ZMYM3	X:71239624-71255146	protein_coding	-1.02212	0.294048	0.000508926	0.00884465	1789.94	-3.47601
ENSG00000158717	RNF166	16:88696499-88706408	protein_coding	-1.02206	0.363572	0.00493611	0.0485097	291.709	-2.81117
ENSG00000174684	B4GAT1	11:66345374-66347629	protein_coding	-1.02012	0.320211	0.00144366	0.019735	407.427	-3.18578
ENSG00000173218	VANGL1	1:115641970-115698224	protein_coding	-1.01987	0.315898	0.00124447	0.0176867	894.317	-3.22849
ENSG00000179111	HES7	17:8120592-8124106	protein_coding	-1.0197	0.350115	0.00358582	0.0388831	226.784	-2.91247
ENSG00000142945	KIF2C	1:44739818-44767767	protein_coding	-1.01854	0.287697	0.000399617	0.00737736	2418.1	-3.54034
ENSG00000243927	MRPS6	21:34073224-34143034	protein_coding	-1.01761	0.333772	0.00229729	0.028362	656.286	-3.04884
ENSG00000089094	KDM2B	12:121429096-121581023	protein_coding	-1.0136	0.300277	0.000736726	0.0117373	677.794	-3.37553
ENSG00000141349	G6PC3	17:44070735-44076344	protein_coding	-1.01252	0.319884	0.00154941	0.0208355	1941.15	-3.16527
ENSG00000059145	UNKL	16:1363205-1414751	protein_coding	-1.01147	0.333984	0.00245785	0.0297032	445.764	-3.02848
ENSG00000172943	PHF8	X:53936676-54048958	protein_coding	-1.01007	0.306207	0.000971529	0.0145202	918.741	-3.29864
ENSG00000121454	LHX4	1:180230264-180278984	protein_coding	-1.00911	0.356086	0.00459862	0.046346	303.375	-2.83388
ENSG00000131323	TRAF3	14:102777449-102911500	protein_coding	-1.00725	0.342113	0.00323793	0.0361355	272.317	-2.9442
ENSG00000160957	RECQL4	8:144511288-144517845	protein_coding	-1.00377	0.348643	0.00398837	0.0420159	842.806	-2.87908
ENSG00000124766	SOX4	6:21593751-21598619	protein_coding	-1.00348	0.358382	0.00510991	0.0496415	302.773	-2.80002
ENSG00000124226	RNF114	20:49936336-49953885	protein_coding	-1.00263	0.303498	0.000954525	0.0143479	1228.28	-3.3036
ENSG00000171848	RRM2	2:10120698-10211725	protein_coding	-1.00208	0.290269	0.000555932	0.00945323	1186.57	-3.45225
ENSG00000110090	CPT1A	11:68754620-68844410	protein_coding	-1	0.283382	0.000417418	0.00759945	1595.49	-3.52882
ENSG00000167536	DHRS13	17:28897781-28903079	protein_coding	-0.999937	0.320006	0.00177958	0.0231776	430.067	-3.12475
ENSG00000055483	USP36	17:78787381-78841441	protein_coding	-0.999698	0.2776	0.000316726	0.0062848	4080.37	-3.60122
ENSG00000169174	PCSK9	1:55039447-55064852	protein_coding	-0.999602	0.304214	0.00101677	0.0150446	5322.7	-3.28585
ENSG00000066735	KIF26A	14:104138723-104180894	protein_coding	-0.998913	0.307043	0.0011406	0.016506	573.186	-3.25333
ENSG00000107672	NSMCE4A	10:121957091-121975217	protein_coding	-0.998559	0.347463	0.00405494	0.0423056	277.387	-2.87386
ENSG00000196363	WDR5	9:134135365-134159968	protein_coding	-0.997873	0.285166	0.000466536	0.00832739	1426.68	-3.49927
ENSG00000148396	SEC16A	9:136440096-136483759	protein_coding	-0.994991	0.29145	0.000640323	0.0105551	2474.84	-3.41393
ENSG00000109103	UNC119	17:28546708-28552631	protein_coding	-0.994626	0.334923	0.00298076	0.0340674	767.108	-2.96972
ENSG00000101400	SNTA1	20:33407957-33443763	protein_coding	-0.994499	0.346473	0.00410012	0.0427018	305.471	-2.87035
ENSG00000172428	COPS9	2:240126563-240136807	protein_coding	-0.993706	0.322206	0.00204191	0.0258831	541.874	-3.08407
ENSG00000171735	CAMTA1	1:6785454-7769706	protein_coding	-0.993483	0.350117	0.00454578	0.0460552	834.426	-2.83757
ENSG00000266074	BAHCC1	17:81395475-81466332	protein_coding	-0.99282	0.311608	0.00144194	0.0197343	489.163	-3.18612
ENSG00000197081	IGF2R	6:159969082-160113507	protein_coding	-0.992357	0.332456	0.00283641	0.0328292	1809.98	-2.98493
ENSG00000149503	INCENP	11:62123998-62153169	protein_coding	-0.989893	0.283379	0.000477306	0.00845596	1544.78	-3.49318
ENSG00000171703	TCEA2	20:64049836-64072347	protein_coding	-0.987937	0.340737	0.00373857	0.0402814	326.459	-2.89942
ENSG00000119403	PHF19	9:120855651-120894896	protein_coding	-0.987849	0.288558	0.000618436	0.0102657	1951.84	-3.4234
ENSG00000111328	CDK2AP1	12:123250112-123272334	protein_coding	-0.987801	0.291333	0.000697323	0.0113256	1484.68	-3.39063
ENSG00000134508	CABLES1	18:23134564-23260467	protein_coding	-0.987387	0.296518	0.000868657	0.0133706	1317.21	-3.32994
ENSG00000239306	RBM14	11:66616626-66629934	protein_coding	-0.985119	0.294223	0.000813363	0.0127176	3023.41	-3.34821
ENSG00000159259	CHAF1B	21:36385392-36419015	protein_coding	-0.984668	0.308372	0.00140745	0.0193967	990.209	-3.19312
ENSG00000179820	MYADM	19:53864763-53876435	protein_coding	-0.984369	0.324019	0.00238158	0.0290097	893.222	-3.038
ENSG00000147799	ARHGAP39	8:144529179-144605816	protein_coding	-0.983648	0.321495	0.00221629	0.0276791	372.913	-3.05961
ENSG00000104341	LAPTM4B	8:97775057-97853013	protein_coding	-0.982712	0.283753	0.000533661	0.00919325	5975.93	-3.46327
ENSG00000134057	CCNB1	5:69167135-69178245	protein_coding	-0.982635	0.310118	0.00153184	0.020678	2249.49	-3.16858
ENSG00000072803	FBXW11	5:171861549-172006873	protein_coding	-0.981028	0.349885	0.00504953	0.0491759	358.912	-2.80386
ENSG00000089280	FUS	16:31180138-31191605	protein_coding	-0.980871	0.294561	0.000868635	0.0133706	7817.48	-3.32994
ENSG00000180304	OAZ2	15:64687573-64703281	protein_coding	-0.98081	0.29797	0.000996047	0.014812	2902.81	-3.29164
ENSG00000180694	TMEM64	8:90621995-90791632	protein_coding	-0.978113	0.334957	0.00349903	0.0381513	385.713	-2.92011
ENSG00000139842	CUL4A	13:113208193-113267108	protein_coding	-0.978091	0.295254	0.00092398	0.0140398	1510.49	-3.31271
ENSG00000153885	KCTD15	19:33795933-33815763	protein_coding	-0.97773	0.304241	0.00131051	0.0184446	690.839	-3.21367
ENSG00000101843	PSMD10	X:108084207-108091549	protein_coding	-0.977152	0.325343	0.00266937	0.0314799	421.423	-3.00345
ENSG00000108852	MPP2	17:43875357-43909711	protein_coding	-0.977005	0.33274	0.00332215	0.0367929	328.387	-2.93624
ENSG00000068383	INPP5A	10:132537787-132783480	protein_coding	-0.974703	0.319998	0.00231933	0.0285619	440.088	-3.04597
ENSG00000156639	ZFAND3	6:37819727-38154624	protein_coding	-0.973699	0.31936	0.00229672	0.028362	529.434	-3.04891
ENSG00000198837	DENND4B	1:153929501-153946718	protein_coding	-0.973173	0.316196	0.00208566	0.0263813	1046.08	-3.07775
ENSG00000163875	MEAF6	1:37489993-37514766	protein_coding	-0.970873	0.326563	0.00294898	0.0339222	701.077	-2.97301
ENSG00000177084	POLE	12:132623753-132687376	protein_coding	-0.970124	0.287401	0.000736797	0.0117373	3017.52	-3.37551
ENSG00000188677	PARVB	22:43999211-44172939	protein_coding	-0.969516	0.303303	0.00139094	0.0192812	1661.19	-3.19652
ENSG00000168002	POLR2G	11:62761565-62766710	protein_coding	-0.969446	0.292767	0.00092856	0.0140813	1112.23	-3.31132
ENSG00000172046	USP19	3:49108046-49120938	protein_coding	-0.966825	0.293079	0.000970798	0.0145202	1844.22	-3.29886
ENSG00000105287	PRKD2	19:46674275-46717127	protein_coding	-0.965922	0.312334	0.00198415	0.0254228	595.486	-3.09259
ENSG00000131508	UBE2D2	5:139526431-139628434	protein_coding	-0.961536	0.299849	0.00134253	0.0187627	997.322	-3.20673
ENSG00000084710	EFR3B	2:25042076-25159135	protein_coding	-0.957163	0.330314	0.00375871	0.0403552	366.642	-2.89773
ENSG00000144233	AMMECR1L	2:127861630-127885956	protein_coding	-0.955162	0.312369	0.0022297	0.027788	563.751	-3.0578
ENSG00000009830	POMT2	14:77274956-77320883	protein_coding	-0.955102	0.316608	0.00255567	0.030442	551.006	-3.01667
ENSG00000134802	SLC43A3	11:57406954-57427580	protein_coding	-0.954907	0.287298	0.000888142	0.0135998	3665.5	-3.32376
ENSG00000168476	REEP4	8:22138020-22141951	protein_coding	-0.954691	0.315392	0.00246999	0.0297776	627.171	-3.02699
ENSG00000023909	GCLM	1:93885199-93909456	protein_coding	-0.952807	0.335226	0.00447921	0.0457258	312.987	-2.84228
ENSG00000177602	HASPIN	17:3723903-3726699	protein_coding	-0.951694	0.328364	0.00375204	0.0403552	322.431	-2.89829
ENSG00000019485	PRDM11	11:45095806-45235110	protein_coding	-0.95165	0.334888	0.00448736	0.0457587	386.749	-2.8417
ENSG00000100422	CERK	22:46684410-46738252	protein_coding	-0.951156	0.301032	0.00157958	0.0211778	871.383	-3.15965
ENSG00000166189	HPS6	10:102065349-102068036	protein_coding	-0.94858	0.305039	0.0018728	0.0242055	705.012	-3.1097
ENSG00000131652	THOC6	16:3024027-3027755	protein_coding	-0.945343	0.33439	0.00469763	0.0469697	746.011	-2.82707
ENSG00000149150	SLC43A1	11:57484534-57515780	protein_coding	-0.943194	0.32076	0.00327686	0.0364022	614.74	-2.9405
ENSG00000103365	GGA2	16:23463542-23521995	protein_coding	-0.943115	0.299535	0.00164058	0.0218229	1229.43	-3.14859
ENSG00000141527	CARD14	17:80169992-80209331	protein_coding	-0.942929	0.327758	0.00401595	0.0421364	532.103	-2.87691
ENSG00000141736	ERBB2	17:39687914-39730426	protein_coding	-0.937905	0.292405	0.00133868	0.0187486	1779.67	-3.20756
ENSG00000130726	TRIM28	19:58544064-58550722	protein_coding	-0.93405	0.281717	0.000914596	0.013915	7048.99	-3.31556
ENSG00000069849	ATP1B3	3:141876124-141926549	protein_coding	-0.933515	0.289151	0.00124457	0.0176867	1473.27	-3.22846
ENSG00000131697	NPHP4	1:5862811-5992473	protein_coding	-0.932501	0.324454	0.00405233	0.0423056	413.185	-2.87406
ENSG00000076248	UNG	12:109097597-109110992	protein_coding	-0.932268	0.282951	0.000984902	0.0146646	2963.49	-3.2948
ENSG00000100364	KIAA0930	22:45190338-45240769	protein_coding	-0.928436	0.301918	0.00210416	0.026587	2439	-3.07512
ENSG00000084693	AGBL5	2:27042364-27070622	protein_coding	-0.926105	0.3204	0.00384676	0.040963	988.995	-2.89046
ENSG00000107262	BAG1	9:33247820-33264720	protein_coding	-0.924041	0.282624	0.00107734	0.0157249	4986.34	-3.26951
ENSG00000112787	FBRSL1	12:132489551-132585188	protein_coding	-0.922526	0.307454	0.00269507	0.0316482	587.581	-3.00053
ENSG00000125834	STK35	20:2101827-2177038	protein_coding	-0.919894	0.317521	0.00376612	0.040358	889.471	-2.89712
ENSG00000106144	CASP2	7:143288215-143307696	protein_coding	-0.917942	0.288015	0.00143693	0.0196885	1213.97	-3.18713
ENSG00000117906	RCN2	15:76931738-76954393	protein_coding	-0.917233	0.325752	0.00486644	0.0480242	446.708	-2.81574
ENSG00000172893	DHCR7	11:71428193-71452868	protein_coding	-0.914473	0.297882	0.00214117	0.0269396	1777.6	-3.06992
ENSG00000166851	PLK1	16:23677656-23690367	protein_coding	-0.914324	0.307828	0.00297564	0.0340418	4755.31	-2.97024
ENSG00000105447	GRWD1	19:48445841-48457022	protein_coding	-0.913244	0.302804	0.00256166	0.0304827	2658.34	-3.01596
ENSG00000214717	ZBED1	X:2486414-2500976	protein_coding	-0.912142	0.30691	0.00295851	0.0339222	3783.31	-2.97202
ENSG00000237412	PRSS56	2:232520388-232525716	protein_coding	-0.905002	0.303387	0.00285439	0.0329421	4747.81	-2.983
ENSG00000136444	RSAD1	17:50478860-50485974	protein_coding	-0.902556	0.313517	0.00399173	0.0420159	551.853	-2.87881
ENSG00000102302	FGD1	X:54445454-54496234	protein_coding	-0.899793	0.295421	0.00232061	0.0285619	949.021	-3.0458
ENSG00000163050	COQ8A	1:226897536-226987545	protein_coding	-0.897939	0.296708	0.0024753	0.0297841	1632.26	-3.02634
ENSG00000160753	RUSC1	1:155320894-155331114	protein_coding	-0.897127	0.293517	0.00223959	0.027882	1799.16	-3.05647
ENSG00000111445	RFC5	12:118013588-118033130	protein_coding	-0.896522	0.30743	0.00354343	0.0384938	697.455	-2.91618
ENSG00000172830	SSH3	11:67303478-67312607	protein_coding	-0.895501	0.313016	0.00422463	0.0438061	574.633	-2.86088
ENSG00000099381	SETD1A	16:30957754-30984664	protein_coding	-0.893215	0.309616	0.00391528	0.0415271	1554.77	-2.88491
ENSG00000100075	SLC25A1	22:19175581-19178739	protein_coding	-0.891367	0.301678	0.00312979	0.0352589	2310.93	-2.95469
ENSG00000004478	FKBP4	12:2794970-2805423	protein_coding	-0.889514	0.296738	0.00272075	0.0318325	10585.2	-2.99764
ENSG00000065970	FOXJ2	12:8032716-8055517	protein_coding	-0.884149	0.299263	0.00313261	0.0352589	745.326	-2.95442
ENSG00000182173	TSEN54	17:75516060-75524735	protein_coding	-0.883753	0.293934	0.00264153	0.0312449	1503.49	-3.00664
ENSG00000174705	SH3PXD2B	5:172325000-172454525	protein_coding	-0.882407	0.311047	0.00455557	0.0461081	2768.74	-2.83689
ENSG00000214078	CPNE1	20:35626031-35664956	protein_coding	-0.882031	0.289806	0.00233829	0.0287185	2250.39	-3.04352
ENSG00000133606	MKRN1	7:140453033-140479536	protein_coding	-0.881654	0.290057	0.00236905	0.0289166	1137.61	-3.03958
ENSG00000140553	UNC45A	15:90930180-90954093	protein_coding	-0.877657	0.295281	0.00295604	0.0339222	2598.73	-2.97227
ENSG00000125835	SNRPB	20:2461634-2470853	protein_coding	-0.875831	0.279743	0.00174303	0.0228018	4254.26	-3.13085
ENSG00000087586	AURKA	20:56369389-56392337	protein_coding	-0.874774	0.312464	0.00511657	0.0496656	997.484	-2.7996
ENSG00000076201	PTPN23	3:47381011-47413435	protein_coding	-0.874661	0.295848	0.00311201	0.0351276	1660.18	-2.95645
ENSG00000140995	DEF8	16:89947925-89968060	protein_coding	-0.874637	0.309487	0.00471203	0.0469697	848.327	-2.82609
ENSG00000183856	IQGAP3	1:156525405-156572604	protein_coding	-0.867908	0.293054	0.0030605	0.0347443	1353.79	-2.9616
ENSG00000146670	CDCA5	11:65066300-65084164	protein_coding	-0.8674	0.285994	0.0024219	0.0293801	1834.9	-3.03293
ENSG00000160113	NR2F6	19:17231883-17245940	protein_coding	-0.864314	0.299231	0.00387145	0.0411604	1223.37	-2.88845
ENSG00000196517	SLC6A9	1:43991500-44031467	protein_coding	-0.863746	0.305554	0.00470132	0.0469697	956.313	-2.82682
ENSG00000013810	TACC3	4:1712891-1745171	protein_coding	-0.861267	0.281435	0.0022114	0.0276471	2145.09	-3.06027
ENSG00000135111	TBX3	12:114670255-114684175	protein_coding	-0.860919	0.303046	0.00449883	0.0458077	743.637	-2.84089
ENSG00000178921	PFAS	17:8247618-8270491	protein_coding	-0.859959	0.294624	0.00351347	0.0382736	2707.42	-2.91883
ENSG00000196547	MAN2A2	15:90902218-90922584	protein_coding	-0.858434	0.304202	0.00477368	0.0473624	837.866	-2.82192
ENSG00000077044	DGKD	2:233354494-233472104	protein_coding	-0.858413	0.291799	0.00326318	0.0363489	2204.68	-2.94179
ENSG00000175970	UNC119B	12:120710458-120723640	protein_coding	-0.857921	0.298255	0.00402152	0.0421364	876.731	-2.87647
ENSG00000198805	PNP	14:20468954-20477089	protein_coding	-0.855156	0.292197	0.00342645	0.0375678	2959.79	-2.92664
ENSG00000171551	ECEL1	2:232479827-232487834	protein_coding	-0.854395	0.295804	0.00387224	0.0411604	6261.12	-2.88839
ENSG00000157837	SPPL3	12:120762510-120904358	protein_coding	-0.852683	0.303359	0.00494177	0.0485252	713.575	-2.8108
ENSG00000088247	KHSRP	19:6413348-6424794	protein_coding	-0.851591	0.299697	0.00449016	0.0457587	6854.79	-2.8415
ENSG00000120053	GOT1	10:99396870-99430624	protein_coding	-0.851318	0.292245	0.00357939	0.0388488	1455.7	-2.91303
ENSG00000117394	SLC2A1	1:42925353-42958893	protein_coding	-0.849169	0.281816	0.00258508	0.0306997	3852.71	-3.0132
ENSG00000104904	OAZ1	19:2269509-2273490	protein_coding	-0.846981	0.286545	0.00311818	0.0351634	13469.2	-2.95584
ENSG00000157193	LRP8	1:53242364-53328469	protein_coding	-0.8436	0.291696	0.0038273	0.0409273	1121.23	-2.89206
ENSG00000110917	MLEC	12:120687149-120701859	protein_coding	-0.840984	0.277979	0.00248344	0.0298214	4484.93	-3.02535
ENSG00000093009	CDC45	22:19479457-19520612	protein_coding	-0.840896	0.29653	0.00457129	0.046149	1591.54	-2.83579
ENSG00000133612	AGAP3	7:151085831-151144436	protein_coding	-0.840394	0.296698	0.0046187	0.0464693	1067.06	-2.83249
ENSG00000162063	CCNF	16:2429394-2458854	protein_coding	-0.840254	0.279939	0.00268594	0.0316021	2165.35	-3.00157
ENSG00000108819	PPP1R9B	17:50133737-50150677	protein_coding	-0.840028	0.283585	0.00305479	0.0347443	3141.94	-2.96217
ENSG00000126749	EMG1	12:6970913-6997428	protein_coding	-0.838294	0.285395	0.0033107	0.0367057	2502.3	-2.93731
ENSG00000164818	DNAAF5	7:726699-786475	protein_coding	-0.836896	0.29439	0.00447164	0.0456878	1452.67	-2.84282
ENSG00000187446	CHP1	15:41230839-41281887	protein_coding	-0.823612	0.292209	0.00482381	0.0476829	1493.59	-2.81857
ENSG00000105325	FZR1	19:3506273-3538330	protein_coding	-0.819961	0.291964	0.00497839	0.0488038	996.608	-2.80843
ENSG00000117399	CDC20	1:43358981-43363203	protein_coding	-0.812821	0.275204	0.00314174	0.0353282	4625.26	-2.95352
ENSG00000059573	ALDH18A1	10:95605941-95656711	protein_coding	-0.795405	0.282618	0.00488662	0.0481032	3753.76	-2.81441
ENSG00000111331	OAS3	12:112938444-112973251	protein_coding	0.803833	0.286204	0.00497573	0.0488038	1630.52	2.8086
ENSG00000026025	VIM	10:17228241-17237593	protein_coding	0.804237	0.274491	0.00339043	0.0373105	13594	2.92993
ENSG00000131236	CAP1	1:40040233-40072649	protein_coding	0.806381	0.285905	0.0047956	0.0474832	2797.27	2.82045
ENSG00000168610	STAT3	17:42313324-42388482	protein_coding	0.84821	0.282608	0.00268773	0.0316021	3545.48	3.00136
ENSG00000180398	MCFD2	2:46901870-46941855	protein_coding	0.849553	0.291284	0.00353886	0.0384794	1032.49	2.91659
ENSG00000006534	ALDH3B1	11:68008578-68029282	protein_coding	0.862009	0.286185	0.00259471	0.0307832	2171.45	3.01207
ENSG00000075624	ACTB	7:5526409-5563902	protein_coding	0.865517	0.303934	0.00440349	0.0451627	123328	2.84771
ENSG00000100345	MYH9	22:36281280-36387967	protein_coding	0.868086	0.284192	0.00225381	0.0280002	18974.2	3.05457
ENSG00000136840	ST6GALNAC4	9:127907886-127917041	protein_coding	0.871911	0.301584	0.00383895	0.0409273	1079.47	2.8911
ENSG00000172732	MUS81	11:65857126-65867653	protein_coding	0.872547	0.301066	0.00375318	0.0403552	755.561	2.89819
ENSG00000158062	UBXN11	1:26281328-26318363	protein_coding	0.873131	0.30341	0.00400548	0.0421233	683.577	2.87773
ENSG00000111321	LTBR	12:6375045-6391571	protein_coding	0.87485	0.305847	0.00423085	0.0438322	7490.34	2.86042
ENSG00000172831	CES2	16:66934444-66945096	protein_coding	0.876398	0.299205	0.0033996	0.0373767	1077.84	2.92909
ENSG00000109111	SUPT6H	17:28662198-28702679	protein_coding	0.878681	0.313214	0.0050259	0.0491071	2316.52	2.80537
ENSG00000177082	WDR73	15:84639285-84654343	protein_coding	0.881336	0.29648	0.00295229	0.0339222	1376.25	2.97266
ENSG00000130164	LDLR	19:11089462-11133820	protein_coding	0.883462	0.294212	0.00267503	0.0315154	3241.78	3.00281
ENSG00000110092	CCND1	11:69641156-69654474	protein_coding	0.883639	0.288401	0.00218452	0.0273611	1381.33	3.06393
ENSG00000164896	FASTK	7:151076593-151080866	protein_coding	0.885602	0.288933	0.00217617	0.0272944	1517.32	3.06507
ENSG00000099875	MKNK2	19:2037465-2051244	protein_coding	0.888379	0.279836	0.00150024	0.0203443	4297.34	3.17464
ENSG00000075618	FSCN1	7:5592816-5606655	protein_coding	0.895026	0.302397	0.00307863	0.0348694	7337.07	2.95978
ENSG00000123091	RNF11	1:51236273-51273447	protein_coding	0.899441	0.305232	0.00321134	0.0359403	551.782	2.94675
ENSG00000115310	RTN4	2:54972187-55112621	protein_coding	0.901415	0.288916	0.00180859	0.023478	1821.1	3.11999
ENSG00000168259	DNAJC7	17:41976421-42021376	protein_coding	0.906004	0.319004	0.00450988	0.0458415	415.261	2.8401
ENSG00000127952	STYXL1	7:75996338-76048004	protein_coding	0.90711	0.311639	0.00360532	0.0390587	801.01	2.91078
ENSG00000196262	PPIA	7:44796680-44824564	protein_coding	0.908349	0.293693	0.00198245	0.0254228	15571.1	3.09285
ENSG00000188243	COMMD6	13:75525219-75549439	protein_coding	0.909082	0.309881	0.00335	0.0369342	538.873	2.93365
ENSG00000072110	ACTN1	14:68874128-68979440	protein_coding	0.909142	0.289649	0.00169657	0.0222727	4599.31	3.13877
ENSG00000154309	DISP1	1:222815022-223005995	protein_coding	0.916743	0.313447	0.00344774	0.0377658	636.228	2.92471
ENSG00000182541	LIMK2	22:31212239-31280080	protein_coding	0.92695	0.321551	0.00394228	0.0416434	1295.46	2.88274
ENSG00000109066	TMEM104	17:74776499-74839753	protein_coding	0.930568	0.304618	0.00225158	0.0280002	1204.98	3.05487
ENSG00000023330	ALAS1	3:52198086-52214327	protein_coding	0.937106	0.313505	0.0027978	0.0325069	2965.06	2.98912
ENSG00000265808	SEC22B	1:120150898-120176520	protein_coding	0.937246	0.315368	0.00295946	0.0339222	527.497	2.97192
ENSG00000178896	EXOSC4	8:144078648-144080648	protein_coding	0.941311	0.331734	0.00454615	0.0460552	2207.92	2.83755
ENSG00000123595	RAB9A	X:13689128-13710504	protein_coding	0.942713	0.330064	0.00428811	0.0443093	1169.52	2.85615
ENSG00000106785	TRIM14	9:98069275-98119222	protein_coding	0.945295	0.332383	0.00445518	0.0455861	817.032	2.84399
ENSG00000198843	SELENOT	3:150602875-150630445	protein_coding	0.947199	0.327992	0.00387857	0.0411907	665.206	2.88787
ENSG00000114853	ZBTB47	3:42653697-42667580	protein_coding	0.948229	0.311614	0.0023426	0.0287418	762.672	3.04296
ENSG00000092964	DPYSL2	8:26514031-26658178	protein_coding	0.949381	0.304191	0.00180239	0.0234231	615.684	3.121
ENSG00000161642	ZNF385A	12:54369133-54391298	protein_coding	0.955532	0.303736	0.00165563	0.0219001	1190.38	3.14592
ENSG00000144655	CSRNP1	3:39141855-39154562	protein_coding	0.957164	0.338756	0.00472031	0.0470127	913.312	2.82553
ENSG00000188938	FAM120AOS	9:93431441-93453581	protein_coding	0.957662	0.323923	0.00311204	0.0351276	446.967	2.95645
ENSG00000077463	SIRT6	19:4174109-4182566	protein_coding	0.963726	0.332615	0.00376245	0.0403552	574.137	2.89742
ENSG00000198736	MSRB1	16:1938210-1943326	protein_coding	0.966955	0.343195	0.00483977	0.0478008	693.399	2.81751
ENSG00000100292	HMOX1	22:35380361-35394207	protein_coding	0.971169	0.34243	0.00456663	0.0461413	1176.27	2.83611
ENSG00000116017	ARID3A	19:925781-975939	protein_coding	0.971229	0.33757	0.00401324	0.0421364	307.001	2.87712
ENSG00000188997	KCTD21	11:78171249-78188626	protein_coding	0.97149	0.325337	0.00282559	0.032736	528.946	2.9861
ENSG00000166340	TPP1	11:6612768-6619448	protein_coding	0.976575	0.29699	0.00100815	0.0149544	840.128	3.28824
ENSG00000086666	ZFAND6	15:80059568-80138393	protein_coding	0.977405	0.343497	0.00443486	0.0454295	348.575	2.84545
ENSG00000106077	ABHD11	7:73736094-73738867	protein_coding	0.98054	0.33811	0.00373085	0.0402348	309.61	2.90006
ENSG00000180964	TCEAL8	X:103252995-103255192	protein_coding	0.984568	0.351052	0.00503752	0.049158	329.049	2.80462
ENSG00000024422	EHD2	19:47713422-47743134	protein_coding	0.985721	0.309763	0.00146171	0.0199358	3083.32	3.18218
ENSG00000026950	BTN3A1	6:26402237-26415208	protein_coding	0.986822	0.324471	0.00235539	0.0288017	342.613	3.04133
ENSG00000007080	CCDC124	19:17933015-17943991	protein_coding	0.995582	0.321997	0.0019888	0.0254549	2205.91	3.0919
ENSG00000169976	SF3B5	6:144094884-144095573	protein_coding	0.998667	0.286122	0.000482385	0.00853318	2308.82	3.49035
ENSG00000196739	COL27A1	9:114155537-114312511	protein_coding	0.999389	0.344416	0.00371151	0.0400992	707.727	2.90169
ENSG00000186010	NDUFA13	19:19515736-19529054	protein_coding	0.999504	0.344127	0.00367888	0.0397829	330.12	2.90446
ENSG00000115380	EFEMP1	2:55865967-55924139	protein_coding	1.00763	0.320069	0.00164293	0.0218296	759.418	3.14818
ENSG00000254416	LINC02732	11:110355130-110407613	lncRNA	1.00795	0.352777	0.00427396	0.0442401	249.341	2.8572
ENSG00000245532	NEAT1	11:65422774-65445540	lncRNA	1.00991	0.348523	0.00375912	0.0403552	896.507	2.8977
ENSG00000136754	ABI1	10:26746593-26861087	protein_coding	1.01146	0.343207	0.00320787	0.0359355	321.676	2.94708
ENSG00000112304	ACOT13	6:24667035-24705065	protein_coding	1.01247	0.344313	0.0032761	0.0364022	542.409	2.94057
ENSG00000178537	SLC25A20	3:48856926-48898904	protein_coding	1.01729	0.315849	0.00127823	0.0180783	441.829	3.22082
ENSG00000142185	TRPM2	21:44350163-44443081	protein_coding	1.01836	0.359932	0.00466489	0.0468044	955.235	2.82931
ENSG00000156304	SCAF4	21:31671000-31732118	protein_coding	1.0222	0.324235	0.00161794	0.0215944	376.077	3.15265
ENSG00000177674	AGTRAP	1:11736084-11754802	protein_coding	1.02516	0.306984	0.000839457	0.0130396	709.815	3.33945
ENSG00000121578	B4GALT4	3:119211732-119240946	protein_coding	1.02517	0.362709	0.00470691	0.0469697	240.076	2.82644
ENSG00000173141	MRPL57	13:21176658-21179084	protein_coding	1.03088	0.329407	0.00175107	0.0228817	647.094	3.1295
ENSG00000100906	NFKBIA	14:35401513-35404749	protein_coding	1.03199	0.349538	0.00315256	0.0354162	2467.9	2.95246
ENSG00000161714	PLCD3	17:45108959-45133354	protein_coding	1.03235	0.287794	0.000334376	0.00649675	3771.27	3.5871
ENSG00000111057	KRT18	12:52948871-52952906	protein_coding	1.03243	0.292204	0.000410514	0.00749678	31948	3.53323
ENSG00000197324	LRP10	14:22871740-22881713	protein_coding	1.03606	0.305176	0.000686425	0.0111905	1700.12	3.39494
ENSG00000110046	ATG2A	11:64894546-64917211	protein_coding	1.03919	0.313844	0.00092909	0.0140813	818.393	3.31116
ENSG00000174446	SNAPC5	15:66490135-66497780	protein_coding	1.04384	0.321427	0.00116417	0.0167652	417.327	3.24752
ENSG00000119321	FKBP15	9:113161006-113221318	protein_coding	1.04385	0.36961	0.00473976	0.0471272	347.741	2.82421
ENSG00000157191	NECAP2	1:16440721-16460078	protein_coding	1.04507	0.305403	0.000621797	0.010307	1383.71	3.42192
ENSG00000021762	OSBPL5	11:3087107-3166739	protein_coding	1.04527	0.290154	0.000315235	0.00627927	1827.32	3.60245
ENSG00000159596	TMEM69	1:45688181-45694436	protein_coding	1.04601	0.310945	0.000768294	0.0121249	537.497	3.36397
ENSG00000136888	ATP6V1G1	9:114587769-114598879	protein_coding	1.04774	0.358003	0.00342649	0.0375678	3271.33	2.92664
ENSG00000124145	SDC4	20:45325288-45348424	protein_coding	1.0492	0.303072	0.000536405	0.0092271	2313.56	3.46189
ENSG00000176410	DNAJC30	7:73680918-73683453	protein_coding	1.0503	0.344083	0.00226966	0.0281381	376.195	3.05247
ENSG00000138119	MYOF	10:93306429-93482334	protein_coding	1.05072	0.358855	0.00341185	0.0374766	442.883	2.92797
ENSG00000099899	TRMT2A	22:20111875-20117392	protein_coding	1.05139	0.292508	0.000325147	0.00637412	1336.48	3.59439
ENSG00000048544	MRPS10	6:42206807-42217861	protein_coding	1.052	0.323289	0.00113775	0.0164848	379.329	3.25404
ENSG00000175793	SFN	1:26863149-26864456	protein_coding	1.05232	0.328222	0.0013453	0.0187627	5428.28	3.20614
ENSG00000142634	EFHD2	1:15409888-15430339	protein_coding	1.05446	0.298234	0.000406727	0.00746139	2272.48	3.53568
ENSG00000129116	PALLD	4:168497052-168928457	protein_coding	1.05492	0.320133	0.000983318	0.0146619	503.873	3.29526
ENSG00000167600	CYP2S1	19:41193210-41207539	protein_coding	1.05568	0.338923	0.00184071	0.0238427	682.911	3.1148
ENSG00000261559	FSCN1P1	15:34494420-34495900	processed_pseudogene	1.05761	0.377151	0.00504397	0.0491621	235.785	2.80421
ENSG00000140284	SLC27A2	15:50182196-50236385	protein_coding	1.05791	0.372829	0.00454646	0.0460552	413.94	2.83753
ENSG00000198142	SOWAHC	2:109614364-109618990	protein_coding	1.05806	0.336229	0.00165043	0.0218628	459.312	3.14684
ENSG00000107738	VSIR	10:71747556-71773520	protein_coding	1.05913	0.34723	0.00228683	0.0283213	411.076	3.05021
ENSG00000005884	ITGA3	17:50055968-50090481	protein_coding	1.06554	0.292498	0.000269607	0.00552833	4315.79	3.64288
ENSG00000096746	HNRNPH3	10:68331174-68343191	protein_coding	1.06688	0.308481	0.000543224	0.00930389	672.952	3.45848
ENSG00000162783	IER5	1:181088700-181092900	protein_coding	1.06846	0.334316	0.0013937	0.0192969	1817.4	3.19595
ENSG00000198363	ASPH	8:61500556-61714640	protein_coding	1.07117	0.354431	0.00250925	0.0300704	705.875	3.02222
ENSG00000103534	TMC5	16:19410496-19499113	protein_coding	1.07154	0.35181	0.00232072	0.0285619	346.149	3.04579
ENSG00000118495	PLAGL1	6:143940300-144064599	protein_coding	1.07755	0.348907	0.00201256	0.0256759	233.95	3.08837
ENSG00000262814	MRPL12	17:81703367-81707517	protein_coding	1.07786	0.324213	0.000885692	0.0135798	690.317	3.32453
ENSG00000162613	FUBP1	1:77944055-77979110	protein_coding	1.07837	0.322802	0.000835841	0.0130005	2001.23	3.34064
ENSG00000132481	TRIM47	17:75874164-75878581	protein_coding	1.07911	0.298238	0.000296579	0.00595996	2549.79	3.61827
ENSG00000146648	EGFR	7:55019017-55211628	protein_coding	1.07996	0.334766	0.00125524	0.0177956	334.469	3.22602
ENSG00000178922	HYI	1:43451003-43453989	protein_coding	1.08129	0.312915	0.000549181	0.00936531	862.689	3.45555
ENSG00000185129	PURA	5:140107777-140125619	protein_coding	1.08143	0.385162	0.00498911	0.0488686	146.927	2.80774
ENSG00000090013	BLVRB	19:40447765-40465764	protein_coding	1.08466	0.313988	0.000551378	0.00938926	1879.5	3.45447
ENSG00000237836	PHKA2-AS1	X:18890296-18894974	lncRNA	1.08517	0.386667	0.00500877	0.0489801	214.593	2.80647
ENSG00000128595	CALU	7:128739292-128773400	protein_coding	1.08662	0.304537	0.000359565	0.00684039	1400.16	3.56811
ENSG00000196396	PTPN1	20:50510321-50585241	protein_coding	1.08768	0.285799	0.000141371	0.00331132	1367.68	3.80576
ENSG00000113312	TTC1	5:160009113-160065543	protein_coding	1.08901	0.325851	0.000831664	0.0129525	366.944	3.34204
ENSG00000196923	PDLIM7	5:177483394-177497606	protein_coding	1.08971	0.342193	0.00145007	0.0197997	1801.44	3.1845
ENSG00000067082	KLF6	10:3775996-3785281	protein_coding	1.08989	0.364509	0.00278965	0.0324783	218.386	2.99001
ENSG00000127920	GNG11	7:93921735-93928610	protein_coding	1.09392	0.323061	0.000708948	0.011453	1215	3.3861
ENSG00000104856	RELB	19:45001449-45038198	protein_coding	1.09645	0.387562	0.0046678	0.0468044	534.744	2.82911
ENSG00000030582	GRN	17:44345246-44353106	protein_coding	1.0981	0.324826	0.000723323	0.0115849	10643	3.38058
ENSG00000166444	DENND2B	11:8693351-8910951	protein_coding	1.10414	0.321166	0.000586226	0.00978585	1765.13	3.43791
ENSG00000188313	PLSCR1	3:146515180-146544856	protein_coding	1.10931	0.388499	0.00429871	0.0443801	264.068	2.85537
ENSG00000148634	HERC4	10:67921899-68075348	protein_coding	1.10997	0.321179	0.000548396	0.00936531	439.524	3.45593
ENSG00000147677	EIF3H	8:116642130-116766925	protein_coding	1.11005	0.355104	0.00177201	0.0231043	755.94	3.126
ENSG00000147010	SH3KBP1	X:19533977-19887600	protein_coding	1.11098	0.342916	0.00119614	0.0171423	280.135	3.2398
ENSG00000062716	VMP1	17:59707192-59842255	protein_coding	1.11146	0.286658	0.00010563	0.00264118	2079.95	3.87728
ENSG00000168461	RAB31	18:9708275-9862551	protein_coding	1.11515	0.313137	0.000369138	0.00697772	532.515	3.56122
ENSG00000165124	SVEP1	9:110365248-110579880	protein_coding	1.11898	0.389055	0.00402569	0.0421364	148.121	2.87614
ENSG00000163191	S100A11	1:152032506-152047907	protein_coding	1.12006	0.360451	0.00188744	0.0243416	18857.5	3.1074
ENSG00000134531	EMP1	12:13196723-13219941	protein_coding	1.12362	0.315555	0.000369775	0.00697862	597.642	3.56077
ENSG00000171552	BCL2L1	20:31664452-31723989	protein_coding	1.12616	0.364571	0.00200834	0.0256497	3409	3.089
ENSG00000173465	ZNRD2	11:65570460-65573942	protein_coding	1.13219	0.327405	0.000544052	0.00930463	753.052	3.45807
ENSG00000101000	PROCR	20:35172072-35216240	protein_coding	1.13637	0.292025	9.97e-05	0.00251403	1722.1	3.89133
ENSG00000134107	BHLHE40	3:4979437-4985323	protein_coding	1.13865	0.310031	0.000240012	0.00508878	1197.62	3.67269
ENSG00000196878	LAMB3	1:209614870-209652425	protein_coding	1.13872	0.311595	0.000257686	0.00533932	2804.43	3.6545
ENSG00000140464	PML	15:73994673-74047827	protein_coding	1.1396	0.315692	0.000306375	0.00611305	1364.02	3.60985
ENSG00000177700	POLR2L	11:837356-842529	protein_coding	1.14122	0.402524	0.00458041	0.0462017	4135.78	2.83515
ENSG00000100209	HSCB	22:28742039-28757515	protein_coding	1.14225	0.356278	0.00134562	0.0187627	243.757	3.20607
ENSG00000128524	ATP6V1F	7:128862856-128865847	protein_coding	1.14478	0.377662	0.00243565	0.0295166	4557.28	3.03122
ENSG00000270504	AL391422.4	6:3751111-3753871	lncRNA	1.14552	0.370347	0.00198074	0.0254228	191.106	3.0931
ENSG00000180185	FAHD1	16:1826941-1840207	protein_coding	1.14643	0.377205	0.00237154	0.0289172	340.199	3.03927
ENSG00000063180	CA11	19:48637946-48646187	protein_coding	1.14699	0.323636	0.000393966	0.00729576	798.024	3.54409
ENSG00000268858	AL118506.1	20:63861212-63864293	lncRNA	1.14877	0.378551	0.00240819	0.0292437	163.117	3.03465
ENSG00000113141	IK	5:140647058-140662480	protein_coding	1.15352	0.388554	0.00299008	0.034141	247.112	2.96876
ENSG00000181143	MUC16	19:8848844-8981342	protein_coding	1.1547	0.315032	0.000246994	0.00521232	544.993	3.66536
ENSG00000145817	YIPF5	5:144158162-144170714	protein_coding	1.15478	0.343945	0.000786651	0.0123817	299.367	3.35745
ENSG00000092871	RFFL	17:35005990-35089319	protein_coding	1.15595	0.36821	0.00169302	0.0222727	203.525	3.13939
ENSG00000175701	MTLN	2:110211529-110245420	protein_coding	1.15905	0.401886	0.00392628	0.0415589	213.876	2.88402
ENSG00000232859	LYRM9	17:27878314-27894752	protein_coding	1.15906	0.396674	0.00347841	0.0379964	134.812	2.92196
ENSG00000115129	TP53I3	2:24077433-24085861	protein_coding	1.15933	0.356195	0.00113487	0.0164798	523.882	3.25476
ENSG00000127314	RAP1B	12:68610855-68671901	protein_coding	1.15967	0.386856	0.00272045	0.0318325	158.875	2.99768
ENSG00000164951	PDP1	8:93857807-93926068	protein_coding	1.15996	0.388162	0.00280502	0.0325294	166.518	2.98834
ENSG00000173267	SNCG	10:86958599-86963258	protein_coding	1.16208	0.366903	0.00153874	0.0207338	6235.84	3.16728
ENSG00000182195	LDOC1	X:141111605-141177129	protein_coding	1.1622	0.333273	0.000488046	0.00859484	303.238	3.48723
ENSG00000111802	TDP2	6:24649979-24666930	protein_coding	1.16546	0.413995	0.00487521	0.0480707	129.175	2.81517
ENSG00000188021	UBQLN2	X:56563627-56567868	protein_coding	1.1667	0.331842	0.000438411	0.00790876	307.899	3.51581
ENSG00000079332	SAR1A	10:70147289-70170523	protein_coding	1.17081	0.29327	6.54e-05	0.00173141	1899.31	3.99226
ENSG00000170421	KRT8	12:52897187-52949954	protein_coding	1.17087	0.289991	5.4e-05	0.00147803	32216	4.03761
ENSG00000102886	GDPD3	16:30104810-30113537	protein_coding	1.17582	0.357661	0.00101068	0.0149732	278	3.28754
ENSG00000112651	MRPL2	6:43054029-43059438	protein_coding	1.17696	0.400999	0.0033346	0.0368673	419.585	2.93508
ENSG00000103642	LACTB	15:63121833-63142061	protein_coding	1.17724	0.368494	0.00139956	0.0193104	209.11	3.19474
ENSG00000142910	TINAGL1	1:31576485-31587686	protein_coding	1.18442	0.34334	0.00056123	0.00948886	585.218	3.44969
ENSG00000187266	EPOR	19:11377207-11384342	protein_coding	1.18883	0.337364	0.000425283	0.00770711	439.362	3.52388
ENSG00000151364	KCTD14	11:78015715-78046191	protein_coding	1.19168	0.377366	0.0015891	0.0212814	161.323	3.1579
ENSG00000102471	NDFIP2	13:79481124-79556075	protein_coding	1.1945	0.324824	0.000235654	0.00502333	349.302	3.67737
ENSG00000136153	LMO7	13:75620434-75859870	protein_coding	1.19765	0.350101	0.000624212	0.0103326	334.187	3.42087
ENSG00000166710	B2M	15:44711487-44718877	protein_coding	1.19832	0.363186	0.000968689	0.0145144	2042.11	3.29947
ENSG00000139625	MAP3K12	12:53479669-53500063	protein_coding	1.1984	0.337963	0.000391216	0.00725616	409.292	3.54594
ENSG00000107338	SHB	9:37915898-38069227	protein_coding	1.19963	0.356472	0.000764626	0.0121154	369.529	3.36529
ENSG00000164823	OSGIN2	8:89901849-89927888	protein_coding	1.20356	0.376681	0.00139747	0.0193104	167.837	3.19517
ENSG00000147872	PLIN2	9:19108375-19149290	protein_coding	1.20545	0.328892	0.000247159	0.00521232	393.153	3.66519
ENSG00000198947	DMD	X:31097677-33339441	protein_coding	1.20952	0.33487	0.000303932	0.00607454	289.691	3.61193
ENSG00000100393	EP300	22:41092592-41180077	protein_coding	1.2113	0.364932	0.000902623	0.0137737	291.738	3.31924
ENSG00000178057	NDUFAF3	3:49020459-49023495	protein_coding	1.21177	0.286901	2.4e-05	0.000745765	1674.06	4.22366
ENSG00000133466	C1QTNF6	22:37180166-37199385	protein_coding	1.21405	0.317746	0.00013301	0.00315919	6038.91	3.82082
ENSG00000181577	C6orf223	6:44000580-44007612	protein_coding	1.21426	0.373404	0.00114649	0.0165508	619.133	3.25187
ENSG00000155090	KLF10	8:102648784-102655725	protein_coding	1.21763	0.320851	0.000147649	0.00341785	469.191	3.79499
ENSG00000114019	AMOTL2	3:134355874-134375479	protein_coding	1.22485	0.367435	0.000857554	0.0132513	2904.78	3.33352
ENSG00000172465	TCEAL1	X:103628704-103630953	protein_coding	1.22659	0.356731	0.000585111	0.00978585	228.23	3.43842
ENSG00000198930	CSAG1	X:152727484-152733735	protein_coding	1.22687	0.414881	0.0031049	0.0351138	2255.94	2.95716
ENSG00000137575	SDCBP	8:58552924-58582859	protein_coding	1.22761	0.414694	0.00307373	0.0348611	327.501	2.96027
ENSG00000147676	MAL2	8:119165034-119245673	protein_coding	1.23031	0.396408	0.00191142	0.0246241	186.534	3.10366
ENSG00000125966	MMP24	20:35226690-35276998	protein_coding	1.23105	0.32981	0.000189515	0.00422206	718.205	3.7326
ENSG00000073921	PICALM	11:85957175-86069882	protein_coding	1.23267	0.392156	0.00167043	0.0220713	238.008	3.14332
ENSG00000140416	TPM1	15:63042632-63071915	protein_coding	1.23393	0.366613	0.000763337	0.0121112	967.132	3.36576
ENSG00000169504	CLIC4	1:24745382-24844321	protein_coding	1.23516	0.41641	0.00301502	0.0343597	236.628	2.9662
ENSG00000162241	SLC25A45	11:65375192-65383701	protein_coding	1.24024	0.359329	0.000557366	0.00946404	228.804	3.45156
ENSG00000003402	CFLAR	2:201116154-201176687	protein_coding	1.24199	0.331752	0.000181301	0.00408514	348.736	3.74374
ENSG00000158825	CDA	1:20589086-20618903	protein_coding	1.24244	0.350023	0.000385817	0.00720111	2455.82	3.5496
ENSG00000156515	HK1	10:69269984-69401884	protein_coding	1.24572	0.33861	0.00023423	0.00500197	308.121	3.67891
ENSG00000117523	PRRC2C	1:171485551-171593511	protein_coding	1.25094	0.36326	0.000573929	0.00965805	325.695	3.44365
ENSG00000176531	PHLDB3	19:43474954-43504935	protein_coding	1.25352	0.37086	0.000724742	0.011592	257.516	3.38004
ENSG00000010626	LRRC23	12:6873569-6914241	protein_coding	1.25854	0.363263	0.000531153	0.00916336	198.337	3.46453
ENSG00000205336	ADGRG1	16:57610652-57665580	protein_coding	1.2626	0.304037	3.28e-05	0.000973194	1338.89	4.15279
ENSG00000167549	CORO6	17:29614756-29622907	protein_coding	1.26295	0.417269	0.00247226	0.0297776	170.172	3.02672
ENSG00000168404	MLKL	16:74671855-74700960	protein_coding	1.26343	0.332129	0.000142365	0.00332802	393.729	3.80402
ENSG00000116299	ELAPOR1	1:109113679-109206781	protein_coding	1.26626	0.331304	0.000132343	0.00315599	375.806	3.82206
ENSG00000134202	GSTM3	1:109733932-109741038	protein_coding	1.26673	0.339719	0.00019242	0.00427071	4769.16	3.72877
ENSG00000166689	PLEKHA7	11:16777297-17014414	protein_coding	1.27163	0.35695	0.000367356	0.00696624	230.992	3.56249
ENSG00000126458	RRAS	19:49635292-49640143	protein_coding	1.2775	0.35048	0.000267384	0.00550179	613.756	3.64501
ENSG00000173614	NMNAT1	1:9943428-9985501	protein_coding	1.27929	0.433758	0.00318491	0.0357458	111.301	2.9493
ENSG00000163513	TGFBR2	3:30606601-30694142	protein_coding	1.2809	0.353062	0.000285657	0.00577748	480.006	3.62797
ENSG00000249673	NOP14-AS1	4:2934882-2961738	lncRNA	1.28125	0.391362	0.00106108	0.0155643	155.792	3.27381
ENSG00000162909	CAPN2	1:223701593-223776018	protein_coding	1.28131	0.283608	6.25e-06	0.000249241	2052	4.51789
ENSG00000146232	NFKBIE	6:44258166-44265788	protein_coding	1.2827	0.327625	9.03e-05	0.00231932	414.431	3.91515
ENSG00000111424	VDR	12:47841537-47943048	protein_coding	1.28447	0.314871	4.52e-05	0.00127747	470.252	4.07935
ENSG00000053501	USE1	19:17215346-17219829	protein_coding	1.28461	0.317023	5.08e-05	0.0013991	538.171	4.0521
ENSG00000168256	NKIRAS2	17:42011382-42025644	protein_coding	1.28517	0.289565	9.07e-06	0.000333796	1717.86	4.43826
ENSG00000105879	CBLL1	7:107743949-107761667	protein_coding	1.28979	0.401477	0.00131539	0.0184715	204.052	3.2126
ENSG00000184979	USP18	22:18150170-18177397	protein_coding	1.28983	0.386545	0.000847415	0.0131288	222.351	3.33682
ENSG00000077150	NFKB2	10:102394110-102402524	protein_coding	1.29064	0.316392	4.52e-05	0.00127747	6371.94	4.07925
ENSG00000130589	HELZ2	20:63558086-63574239	protein_coding	1.2988	0.353571	0.000239367	0.00508419	389.271	3.67338
ENSG00000212978	AC016747.1	2:61141592-61144969	lncRNA	1.30069	0.395973	0.00102056	0.0150632	136.042	3.2848
ENSG00000197142	ACSL5	10:112374018-112428380	protein_coding	1.30105	0.357435	0.000272682	0.00555444	304.347	3.63996
ENSG00000145623	OSMR	5:38845858-38945596	protein_coding	1.30113	0.312238	3.09e-05	0.000921012	888.986	4.16709
ENSG00000158792	SPATA2L	16:89696357-89701705	protein_coding	1.30145	0.401374	0.00118494	0.0170228	140.39	3.24248
ENSG00000198853	RUSC2	9:35490111-35561898	protein_coding	1.30357	0.301169	1.5e-05	0.000497309	1608.09	4.32837
ENSG00000068079	IFI35	17:43006740-43014456	protein_coding	1.30534	0.375214	0.000503434	0.00880045	1513.86	3.47892
ENSG00000197321	SVIL	10:29457338-29736959	protein_coding	1.30725	0.394934	0.000932839	0.0141021	144.658	3.31004
ENSG00000173065	FAM222B	17:28755978-28855232	protein_coding	1.31032	0.338152	0.000106645	0.00265538	821.605	3.87495
ENSG00000161677	JOSD2	19:50505998-50511220	protein_coding	1.3119	0.465074	0.00478975	0.047465	91.3626	2.82084
ENSG00000173706	HEG1	3:124965710-125055997	protein_coding	1.31314	0.327073	5.95e-05	0.00160257	908.724	4.01481
ENSG00000113916	BCL6	3:187721377-187745725	protein_coding	1.31337	0.35295	0.000198341	0.00433789	274.283	3.72112
ENSG00000254285	KRT8P3	8:61578220-61579668	processed_pseudogene	1.31702	0.345799	0.000139732	0.00328591	1291.72	3.80864
ENSG00000230234	AL162582.1	6:160272617-160276130	lncRNA	1.31769	0.468151	0.00488284	0.0481032	439.975	2.81466
ENSG00000070756	PABPC1	8:100685816-100722809	protein_coding	1.32008	0.346806	0.00014101	0.00330942	4534.25	3.80639
ENSG00000154127	UBASH3B	11:122655722-122814473	protein_coding	1.32015	0.362369	0.00026936	0.00552833	469.341	3.64311
ENSG00000173559	NABP1	2:191678068-191741097	protein_coding	1.32561	0.346215	0.000128736	0.00309848	309.523	3.82886
ENSG00000211448	DIO2	14:80197526-80387757	protein_coding	1.32838	0.470605	0.00476195	0.0473082	89.4328	2.82271
ENSG00000197747	S100A10	1:151982915-151993859	protein_coding	1.33104	0.346641	0.00012313	0.00299044	5634.59	3.83981
ENSG00000075420	FNDC3B	3:172039578-172401669	protein_coding	1.33189	0.370999	0.000330658	0.00644565	202.023	3.59002
ENSG00000178685	PARP10	8:143977153-144012772	protein_coding	1.33509	0.341102	9.08e-05	0.00232328	544.75	3.91405
ENSG00000107742	SPOCK2	10:72059034-72089032	protein_coding	1.33997	0.399651	0.000799838	0.0125393	273.091	3.35285
ENSG00000109072	VTN	17:28367284-28373091	protein_coding	1.34395	0.397142	0.000714238	0.011486	1256.3	3.38405
ENSG00000073150	PANX2	22:50170731-50180295	protein_coding	1.34656	0.449547	0.00274109	0.0320072	148.052	2.99537
ENSG00000008394	MGST1	12:16347142-16609259	protein_coding	1.34826	0.295833	5.18e-06	0.00021083	1590.2	4.55751
ENSG00000167123	CERCAM	9:128411751-128437351	protein_coding	1.34826	0.308787	1.26e-05	0.000434245	939.899	4.36633
ENSG00000117984	CTSD	11:1752755-1764573	protein_coding	1.3511	0.351981	0.000123765	0.00299973	2234.28	3.83855
ENSG00000159348	CYB5R1	1:202961873-202967275	protein_coding	1.35147	0.300322	6.79e-06	0.000261387	1428.09	4.50008
ENSG00000111671	SPSB2	12:6870935-6889358	protein_coding	1.36237	0.392486	0.000518265	0.00898022	140.865	3.47113
ENSG00000189334	S100A14	1:153614255-153616986	protein_coding	1.36322	0.402936	0.000716399	0.0115051	182.193	3.38322
ENSG00000112186	CAP2	6:17393505-17557790	protein_coding	1.36338	0.422388	0.00124748	0.0177067	128.634	3.2278
ENSG00000137802	MAPKBP1	15:41774434-41827855	protein_coding	1.36563	0.318221	1.78e-05	0.000577994	631.292	4.29145
ENSG00000037042	TUBG2	17:42659284-42667006	protein_coding	1.36812	0.358043	0.000132851	0.00315919	244.93	3.82111
ENSG00000167767	KRT80	12:52168996-52192014	protein_coding	1.37391	0.327906	2.79e-05	0.00084358	6828.87	4.18995
ENSG00000146457	WTAP	6:159725585-159756319	protein_coding	1.37433	0.329357	3.01e-05	0.000902907	327.504	4.17277
ENSG00000128578	STRIP2	7:129434432-129488399	protein_coding	1.37507	0.400145	0.000589457	0.00982594	173.727	3.43642
ENSG00000198715	GLMP	1:156290089-156295689	protein_coding	1.37749	0.308993	8.27e-06	0.000312277	2183.99	4.45799
ENSG00000087903	RFX2	19:5993164-6199572	protein_coding	1.37835	0.395421	0.00049068	0.0086284	139.739	3.48579
ENSG00000168310	IRF2	4:184387729-184474550	protein_coding	1.37873	0.367293	0.000174205	0.00394023	198.725	3.75375
ENSG00000107960	STN1	10:103877569-103918184	protein_coding	1.37984	0.385163	0.000340353	0.00658053	160.92	3.58248
ENSG00000175602	CCDC85B	11:65890673-65891635	protein_coding	1.38125	0.366035	0.000160938	0.00367521	278.645	3.77356
ENSG00000272398	CD24	6:106969831-106975627	protein_coding	1.382	0.464832	0.00294797	0.0339222	134.602	2.97311
ENSG00000171174	RBKS	2:27781379-27890681	protein_coding	1.38621	0.363809	0.000138812	0.00327079	324.46	3.81027
ENSG00000123405	NFE2	12:54292111-54301015	protein_coding	1.38828	0.357212	0.000101724	0.0025543	285.744	3.88644
ENSG00000177606	JUN	1:58780791-58784047	protein_coding	1.38959	0.465838	0.0028545	0.0329421	388.251	2.98299
ENSG00000143412	ANXA9	1:150982249-150995634	protein_coding	1.39132	0.44291	0.00168184	0.0221726	99.1383	3.14133
ENSG00000172216	CEBPB	20:50190830-50192668	protein_coding	1.3946	0.333108	2.83e-05	0.00085387	1053.61	4.18662
ENSG00000140563	MCTP2	15:94231538-94483952	protein_coding	1.40009	0.461993	0.00244113	0.0295529	90.0713	3.03054
ENSG00000131389	SLC6A6	3:14402576-14489349	protein_coding	1.40139	0.297724	2.51e-06	0.00011638	2038.98	4.70701
ENSG00000085063	CD59	11:33703010-33736479	protein_coding	1.40177	0.280963	6.06e-07	3.37e-05	2413.12	4.98916
ENSG00000196428	TSC22D2	3:150408335-150466431	protein_coding	1.40553	0.402269	0.000475819	0.00844222	168.548	3.49401
ENSG00000206075	SERPINB5	18:63476958-63505085	protein_coding	1.40666	0.38191	0.000230315	0.00495407	181.383	3.68321
ENSG00000171236	LRG1	19:4536402-4540036	protein_coding	1.40691	0.304524	3.84e-06	0.000165354	1580.3	4.62004
ENSG00000221963	APOL6	22:35648446-35668404	protein_coding	1.41354	0.29827	2.15e-06	0.000101355	986.339	4.73912
ENSG00000077238	IL4R	16:27313668-27364778	protein_coding	1.4164	0.34914	4.97e-05	0.00137424	854.998	4.05683
ENSG00000171346	KRT15	17:41513745-41522529	protein_coding	1.42079	0.448338	0.00152953	0.0206705	103.264	3.16902
ENSG00000091073	DTX2	7:76461676-76505995	protein_coding	1.42104	0.388907	0.000258243	0.00534153	240.091	3.65394
ENSG00000002746	HECW1	7:43112629-43566001	protein_coding	1.42916	0.473268	0.0025297	0.0302237	77.46	3.01977
ENSG00000183250	LINC01547	21:44932814-44939937	lncRNA	1.43499	0.457274	0.00170025	0.0222914	89.8358	3.13814
ENSG00000003436	TFPI	2:187464230-187565760	protein_coding	1.43512	0.464766	0.00201627	0.0256954	82.0683	3.08783
ENSG00000231064	AC234582.1	1:155195004-155205495	lncRNA	1.43667	0.475597	0.00252137	0.0301851	75.6802	3.02077
ENSG00000074416	MGLL	3:127689062-128052190	protein_coding	1.43842	0.320764	7.31e-06	0.000279544	1893.98	4.48434
ENSG00000005102	MEOX1	17:43640389-43661922	protein_coding	1.43918	0.324633	9.28e-06	0.00034059	1846.27	4.43326
ENSG00000231770	TMEM44-AS1	3:194584004-194590260	lncRNA	1.44056	0.508957	0.00464869	0.0467314	63.8229	2.83042
ENSG00000116741	RGS2	1:192809039-192812275	protein_coding	1.44338	0.408325	0.000407946	0.00746139	171.167	3.53489
ENSG00000179954	SSC5D	19:55488404-55519099	protein_coding	1.44519	0.51258	0.00481063	0.0475923	65.4577	2.81945
ENSG00000168528	SERINC2	1:31409565-31434680	protein_coding	1.45047	0.309619	2.8e-06	0.000127809	693.276	4.68469
ENSG00000164307	ERAP1	5:96760810-96808100	protein_coding	1.45097	0.39652	0.000252932	0.00526846	153.795	3.65927
ENSG00000167106	FAM102A	9:127940582-127980989	protein_coding	1.45167	0.308006	2.44e-06	0.000113388	2792.16	4.71311
ENSG00000099994	SUSD2	22:24181487-24189106	protein_coding	1.4538	0.433526	0.000798164	0.0125296	127.722	3.35343
ENSG00000145901	TNIP1	5:151029945-151093577	protein_coding	1.45396	0.351464	3.52e-05	0.00102776	4914.45	4.13687
ENSG00000124201	ZNFX1	20:49237946-49278426	protein_coding	1.45854	0.305202	1.76e-06	8.46e-05	1384.09	4.77893
ENSG00000180573	H2AC6	6:26124145-26139116	protein_coding	1.46135	0.358826	4.65e-05	0.0013089	213.753	4.07259
ENSG00000223768	LINC00205	21:45288050-45297806	lncRNA	1.46464	0.425351	0.000574496	0.00965805	123.199	3.44338
ENSG00000106665	CLIP2	7:74289407-74405935	protein_coding	1.4656	0.36305	5.42e-05	0.001479	252.74	4.03692
ENSG00000177542	SLC25A22	11:790475-798281	protein_coding	1.47055	0.292964	5.18e-07	2.99e-05	1654.53	5.01955
ENSG00000222041	CYTOR	2:87454781-87636740	lncRNA	1.47612	0.410063	0.000318545	0.00629517	776.616	3.59973
ENSG00000160712	IL6R	1:154405193-154469450	protein_coding	1.47826	0.300896	8.97e-07	4.75e-05	734.022	4.91288
ENSG00000183876	ARSI	5:150296343-150339307	protein_coding	1.47925	0.457834	0.00123368	0.017574	112.977	3.23098
ENSG00000013588	GPRC5A	12:12891559-12917937	protein_coding	1.48001	0.37952	9.63e-05	0.00244122	25366.6	3.89968
ENSG00000119812	FAM98A	2:33583660-33599382	protein_coding	1.48012	0.32604	5.63e-06	0.000226326	439.661	4.5397
ENSG00000260267	AC026471.1	16:31456711-31459736	lncRNA	1.48091	0.500026	0.00305981	0.0347443	72.4132	2.96166
ENSG00000004139	SARM1	17:28364356-28404049	protein_coding	1.48379	0.361569	4.07e-05	0.00116373	247.235	4.10375
ENSG00000124191	TOX2	20:43914852-44069616	protein_coding	1.48394	0.477337	0.00187859	0.0242539	123.747	3.10878
ENSG00000247828	TMEM161B-AS1	5:88268891-88439337	lncRNA	1.48429	0.493576	0.00263644	0.0312159	66.2539	3.00723
ENSG00000197943	PLCG2	16:81739097-81962685	protein_coding	1.48638	0.497285	0.00279902	0.0325069	120.179	2.98899
ENSG00000188643	S100A16	1:153606886-153613145	protein_coding	1.49251	0.30929	1.4e-06	6.98e-05	5783.84	4.82558
ENSG00000213625	LEPROT	1:65420587-65436007	protein_coding	1.49856	0.299687	5.72e-07	3.21e-05	768.745	5.00041
ENSG00000124762	CDKN1A	6:36676460-36687337	protein_coding	1.50118	0.357741	2.71e-05	0.000824563	3675.35	4.19628
ENSG00000132467	UTP3	4:70688532-70690551	protein_coding	1.50188	0.495998	0.00246172	0.0297111	81.9628	3.02801
ENSG00000167550	RHEBL1	12:49064676-49070025	protein_coding	1.50282	0.377346	6.82e-05	0.00179137	228.105	3.9826
ENSG00000172965	MIR4435-2HG	2:111006015-111523376	lncRNA	1.50409	0.459565	0.00106464	0.0155972	99.6268	3.27286
ENSG00000155324	GRAMD2B	5:126360132-126496494	protein_coding	1.51071	0.424601	0.000373749	0.00704241	115.845	3.55796
ENSG00000171223	JUNB	19:12791486-12793315	protein_coding	1.51159	0.405238	0.000191379	0.00425558	2907.45	3.73013
ENSG00000128342	LIF	22:30240453-30246759	protein_coding	1.51161	0.348376	1.43e-05	0.000481862	242.936	4.33903
ENSG00000149380	P4HA3	11:74235801-74311640	protein_coding	1.51207	0.420662	0.000325003	0.00637412	450.404	3.59451
ENSG00000121064	SCPEP1	17:56978129-57006768	protein_coding	1.51704	0.403478	0.000169972	0.00385921	332.827	3.75991
ENSG00000268460	AC006262.1	19:46201552-46214838	lncRNA	1.51992	0.490636	0.00194924	0.0250568	115.788	3.09786
ENSG00000153814	JAZF1	7:27830573-28180795	protein_coding	1.52821	0.481952	0.00151977	0.0205856	78.3602	3.17088
ENSG00000161544	CYGB	17:76527356-76551175	protein_coding	1.529	0.535594	0.00430661	0.044423	64.8534	2.85478
ENSG00000138134	STAMBPL1	10:88879734-88975153	protein_coding	1.52906	0.44208	0.000542601	0.00930389	109.252	3.45879
ENSG00000257605	MYG1-AS1	12:53298655-53300314	lncRNA	1.53155	0.483256	0.00152846	0.0206705	79.0909	3.16923
ENSG00000142871	CCN1	1:85580761-85584589	protein_coding	1.54074	0.442121	0.00049236	0.00864512	22135.7	3.48488
ENSG00000084636	COL16A1	1:31652263-31704319	protein_coding	1.54084	0.393576	9.04e-05	0.00231932	399.326	3.91499
ENSG00000124107	SLPI	20:45252239-45254564	protein_coding	1.54378	0.394867	9.24e-05	0.00236122	1464.58	3.90961
ENSG00000164520	RAET1E	6:149883375-149898102	protein_coding	1.54576	0.457481	0.000727923	0.0116271	260.493	3.37884
ENSG00000255302	EID1	15:48878134-48880173	protein_coding	1.54586	0.375419	3.83e-05	0.00111163	209.496	4.1177
ENSG00000109270	LAMTOR3	4:99878336-99894428	protein_coding	1.55015	0.509735	0.00235721	0.0288017	64.954	3.04109
ENSG00000100234	TIMP3	22:32801705-32863041	protein_coding	1.55455	0.310951	5.75e-07	3.22e-05	2041.27	4.99934
ENSG00000182718	ANXA2	15:60347134-60402883	protein_coding	1.55711	0.379408	4.06e-05	0.00116373	27931.2	4.10405
ENSG00000161277	THAP8	19:36034984-36054739	protein_coding	1.55713	0.444187	0.000455628	0.00814495	142.66	3.50557
ENSG00000089127	OAS1	12:112906783-112933222	protein_coding	1.55776	0.321341	1.25e-06	6.41e-05	1663.68	4.8477
ENSG00000026508	CD44	11:35138882-35232402	protein_coding	1.55946	0.346503	6.78e-06	0.000261387	7025.26	4.50056
ENSG00000165410	CFL2	14:34709113-34714823	protein_coding	1.56096	0.331126	2.43e-06	0.000113283	382.878	4.7141
ENSG00000139410	SDSL	12:113422380-113438276	protein_coding	1.56413	0.482989	0.00120183	0.017203	86.4819	3.23845
ENSG00000153531	ADPRHL1	13:113399610-113453524	protein_coding	1.56875	0.419157	0.000182099	0.00409533	211.137	3.74264
ENSG00000090061	CCNK	14:99481169-99535044	protein_coding	1.56963	0.357683	1.14e-05	0.000402916	855.037	4.38833
ENSG00000169851	PCDH7	4:30720415-31146805	protein_coding	1.58227	0.348296	5.55e-06	0.000223674	725.881	4.5429
ENSG00000081692	JMJD4	1:227730425-227735411	protein_coding	1.58721	0.300939	1.33e-07	9.52e-06	1024.35	5.2742
ENSG00000188786	MTF1	1:37809574-37859592	protein_coding	1.58777	0.455872	0.000495958	0.00869122	112.769	3.48293
ENSG00000105559	PLEKHA4	19:48837097-48868617	protein_coding	1.58865	0.457122	0.000510229	0.00885394	107.641	3.47533
ENSG00000235750	KIAA0040	1:175156986-175192999	protein_coding	1.5894	0.334581	2.03e-06	9.62e-05	699.927	4.75044
ENSG00000101335	MYL9	20:36541497-36551447	protein_coding	1.5896	0.364668	1.31e-05	0.000444934	1815.01	4.35903
ENSG00000130518	IQCN	19:18257097-18274509	protein_coding	1.59266	0.438817	0.000284037	0.00575453	141.279	3.62944
ENSG00000113583	C5orf15	5:133955510-133968674	protein_coding	1.60096	0.32431	7.95e-07	4.28e-05	700.862	4.9365
ENSG00000171222	SCAND1	20:35953617-35959472	protein_coding	1.60221	0.374726	1.91e-05	0.000615395	309.651	4.27568
ENSG00000100558	PLEK2	14:67386984-67412167	protein_coding	1.60347	0.30824	1.97e-07	1.31e-05	953.659	5.20202
ENSG00000253669	GASAL1	8:102805517-102810039	lncRNA	1.60784	0.523068	0.00211302	0.0266704	68.5312	3.07387
ENSG00000157654	PALM2AKAP2	9:109498325-110172512	protein_coding	1.61921	0.396983	4.53e-05	0.00127747	140.965	4.0788
ENSG00000205220	PSMB10	16:67934506-67936864	protein_coding	1.62248	0.380704	2.03e-05	0.00064959	320.848	4.2618
ENSG00000166401	SERPINB8	18:63970029-64019779	protein_coding	1.62359	0.487999	0.000877781	0.0134935	87.5738	3.32703
ENSG00000076356	PLXNA2	1:208022242-208244384	protein_coding	1.62675	0.332133	9.69e-07	5.1e-05	476.792	4.89788
ENSG00000177989	ODF3B	22:50529710-50532580	protein_coding	1.63073	0.493702	0.000956363	0.0143479	88.8665	3.30306
ENSG00000141696	P3H4	17:41801947-41812604	protein_coding	1.6328	0.324773	4.97e-07	2.93e-05	2392	5.0275
ENSG00000108375	RNF43	17:58353676-58417595	protein_coding	1.63674	0.544707	0.00265747	0.0313708	61.8037	3.00481
ENSG00000164674	SYTL3	6:158650014-158764876	protein_coding	1.63802	0.557909	0.00332477	0.0367929	48.564	2.936
ENSG00000179913	B3GNT3	19:17794828-17813576	protein_coding	1.63965	0.469059	0.000472963	0.00840414	87.176	3.49562
ENSG00000185650	ZFP36L1	14:68787660-68796253	protein_coding	1.64291	0.379453	1.49e-05	0.000495752	428.705	4.32968
ENSG00000143369	ECM1	1:150508062-150513789	protein_coding	1.65332	0.369717	7.75e-06	0.000294561	256.682	4.47186
ENSG00000013364	MVP	16:29820394-29848039	protein_coding	1.65936	0.297655	2.48e-08	2.24e-06	3162.74	5.57478
ENSG00000233276	GPX1	3:49357176-49358358	polymorphic_pseudogene	1.66144	0.341856	1.17e-06	6.07e-05	3221.92	4.86007
ENSG00000067221	STOML1	15:73978926-73994622	protein_coding	1.67349	0.468031	0.000349448	0.00668062	96.8063	3.57558
ENSG00000105939	ZC3HAV1	7:139043515-139109720	protein_coding	1.67701	0.286107	4.59e-09	5.12e-07	3795.44	5.86147
ENSG00000127220	ABHD8	19:17292131-17310236	protein_coding	1.684	0.358085	2.57e-06	0.000118185	283.345	4.70279
ENSG00000165171	METTL27	7:73834590-73842516	protein_coding	1.68562	0.456794	0.000224167	0.00484822	87.6257	3.6901
ENSG00000128590	DNAJB9	7:108569867-108574850	protein_coding	1.69423	0.594969	0.00440501	0.0451627	41.0299	2.8476
ENSG00000187193	MT1X	16:56682470-56684196	protein_coding	1.70062	0.476834	0.000361808	0.00687203	423.008	3.56648
ENSG00000229891	LINC01315	22:42364390-42369284	lncRNA	1.71038	0.516658	0.000931429	0.0140987	71.7275	3.31046
ENSG00000153029	MR1	1:181033425-181061938	protein_coding	1.71048	0.35026	1.04e-06	5.44e-05	292.357	4.88346
ENSG00000157150	TIMP4	3:12153068-12158912	protein_coding	1.7112	0.475212	0.000317103	0.0062848	90.0373	3.60091
ENSG00000143156	NME7	1:169132531-169367948	protein_coding	1.71445	0.563202	0.00233367	0.0286915	57.8738	3.04411
ENSG00000131746	TNS4	17:40475828-40501623	protein_coding	1.71651	0.354279	1.27e-06	6.47e-05	1776.81	4.84507
ENSG00000166473	PKD1L2	16:81100875-81220370	polymorphic_pseudogene	1.72316	0.407662	2.37e-05	0.000736973	158.996	4.22692
ENSG00000145632	PLK2	5:58453982-58460139	protein_coding	1.72341	0.310298	2.79e-08	2.43e-06	576.852	5.55404
ENSG00000136738	STAM	10:17644151-17716824	protein_coding	1.72541	0.486071	0.000385656	0.00720111	148.223	3.54971
ENSG00000099377	HSD3B7	16:30985207-30989147	protein_coding	1.73045	0.312912	3.2e-08	2.75e-06	1265.54	5.53017
ENSG00000077420	APBB1IP	10:26438341-26567803	protein_coding	1.73453	0.542449	0.00138582	0.0192326	58.1297	3.19759
ENSG00000005238	FAM214B	9:35104112-35116341	protein_coding	1.73565	0.350683	7.45e-07	4.05e-05	1093.75	4.94933
ENSG00000128335	APOL2	22:36226209-36239954	protein_coding	1.7459	0.320543	5.13e-08	4.08e-06	1803.83	5.4467
ENSG00000078401	EDN1	6:12290361-12297194	protein_coding	1.74689	0.509775	0.000610767	0.0101526	75.0973	3.42679
ENSG00000008517	IL32	16:3065297-3082192	protein_coding	1.74748	0.429379	4.71e-05	0.00131448	511.244	4.06978
ENSG00000090339	ICAM1	19:10271093-10286615	protein_coding	1.74836	0.320602	4.94e-08	3.96e-06	8018.44	5.45335
ENSG00000111912	NCOA7	6:125781161-125932034	protein_coding	1.74976	0.429758	4.67e-05	0.00131185	191.533	4.07151
ENSG00000143367	TUFT1	1:151540305-151583583	protein_coding	1.75935	0.307702	1.08e-08	1.08e-06	1615.62	5.71772
ENSG00000156463	SH3RF2	5:145936578-146081791	protein_coding	1.76233	0.339193	2.04e-07	1.34e-05	292.873	5.19566
ENSG00000188215	DCUN1D3	16:20854925-20900358	protein_coding	1.76497	0.396075	8.34e-06	0.000313979	186.356	4.45614
ENSG00000246705	H2AJ	12:14774383-14778002	protein_coding	1.76727	0.334871	1.31e-07	9.41e-06	408.684	5.27746
ENSG00000161638	ITGA5	12:54395261-54419266	protein_coding	1.77314	0.311255	1.22e-08	1.21e-06	7894.81	5.69673
ENSG00000261730	AL034346.1	6:1383790-1385066	lncRNA	1.77503	0.514351	0.000558495	0.00946964	82.9238	3.45101
ENSG00000133142	TCEAL4	X:103576231-103587736	protein_coding	1.77539	0.356537	6.37e-07	3.5e-05	280.007	4.97954
ENSG00000264230	ANXA8L1	10:46375627-46391784	protein_coding	1.77702	0.532484	0.000846156	0.0131265	61.3572	3.33724
ENSG00000153904	DDAH1	1:85318481-85578363	protein_coding	1.78818	0.343526	1.94e-07	1.3e-05	593.1	5.20536
ENSG00000027697	IFNGR1	6:137197485-137219449	protein_coding	1.79124	0.435211	3.86e-05	0.00111811	107.694	4.11579
ENSG00000158516	CPA2	7:130266863-130289798	protein_coding	1.79692	0.614899	0.00347456	0.0379893	60.7415	2.9223
ENSG00000132561	MATN2	8:97868840-98036724	protein_coding	1.80127	0.517876	0.000504815	0.00881158	65.9831	3.47819
ENSG00000057657	PRDM1	6:105993463-106109939	protein_coding	1.8129	0.446012	4.81e-05	0.00133191	110.595	4.06468
ENSG00000163898	LIPH	3:185506262-185552588	protein_coding	1.81923	0.428797	2.21e-05	0.000698172	159.373	4.24264
ENSG00000137502	RAB30	11:82973133-83071923	protein_coding	1.82251	0.377948	1.42e-06	7.07e-05	314.018	4.82213
ENSG00000116717	GADD45A	1:67685201-67688334	protein_coding	1.8228	0.415118	1.13e-05	0.00040047	943.658	4.39104
ENSG00000137709	POU2F3	11:120236640-120319945	protein_coding	1.82805	0.634939	0.00398818	0.0420159	40.7549	2.8791
ENSG00000214944	ARHGEF28	5:73626158-73941993	protein_coding	1.83923	0.461615	6.77e-05	0.00178221	95.0205	3.98434
ENSG00000214145	LINC00887	3:194296191-194322871	lncRNA	1.84703	0.488557	0.000156469	0.00358698	108.199	3.78057
ENSG00000099957	P2RX6	22:21009808-21028830	protein_coding	1.84903	0.486464	0.000144141	0.00336292	85.1428	3.80095
ENSG00000187800	PEAR1	1:156893698-156916434	protein_coding	1.85438	0.506742	0.000252797	0.00526846	67.8279	3.65941
ENSG00000164465	DCBLD1	6:117453817-117569858	protein_coding	1.86372	0.346694	7.63e-08	5.93e-06	260.504	5.37567
ENSG00000110031	LPXN	11:58526871-58578220	protein_coding	1.8641	0.508779	0.000248441	0.0052207	64.304	3.66386
ENSG00000117472	TSPAN1	1:46175073-46185962	protein_coding	1.86593	0.372625	5.51e-07	3.13e-05	268.71	5.00753
ENSG00000135919	SERPINE2	2:223975045-224039318	protein_coding	1.87048	0.433051	1.57e-05	0.000516744	337.811	4.3193
ENSG00000186577	SMIM29	6:34246381-34249108	protein_coding	1.87577	0.416139	6.56e-06	0.000256785	296.596	4.50756
ENSG00000188549	CCDC9B	15:40331452-40340967	protein_coding	1.87817	0.323967	6.73e-09	6.94e-07	460.007	5.79742
ENSG00000197903	H2BC12	6:27146361-27146855	protein_coding	1.88617	0.35523	1.1e-07	8.18e-06	448.459	5.30972
ENSG00000174327	SLC16A13	17:7036015-7040117	protein_coding	1.89148	0.433006	1.25e-05	0.000432981	117.364	4.36824
ENSG00000153714	LURAP1L	9:12775020-12823060	protein_coding	1.89514	0.428689	9.83e-06	0.000357545	203.737	4.42078
ENSG00000226328	NUP50-DT	22:45133020-45163781	lncRNA	1.89655	0.420717	6.55e-06	0.000256785	127.079	4.50791
ENSG00000175592	FOSL1	11:65892049-65900573	protein_coding	1.89758	0.45711	3.31e-05	0.000977294	1730.21	4.15125
ENSG00000248323	LUCAT1	5:91054834-91314547	lncRNA	1.90725	0.541064	0.000423492	0.00769821	62.5807	3.52499
ENSG00000069020	MAST4	5:66596361-67169595	protein_coding	1.92165	0.464692	3.54e-05	0.00103217	112.932	4.13533
ENSG00000114854	TNNC1	3:52451100-52454041	protein_coding	1.93149	0.516568	0.000184691	0.00413792	210.746	3.73908
ENSG00000143850	PLEKHA6	1:204218853-204377665	protein_coding	1.93455	0.351054	3.57e-08	3e-06	446.224	5.51069
ENSG00000128016	ZFP36	19:39406847-39409412	protein_coding	1.93497	0.386373	5.5e-07	3.13e-05	480.553	5.00802
ENSG00000141933	TPGS1	19:507497-519654	protein_coding	1.93535	0.591562	0.00106945	0.0156484	46.0377	3.27159
ENSG00000152377	SPOCK1	5:136975298-137598379	protein_coding	1.93728	0.419837	3.94e-06	0.000168095	165.881	4.61437
ENSG00000167895	TMC8	17:78130770-78142968	protein_coding	1.93743	0.657719	0.00322251	0.0360313	35.2311	2.94567
ENSG00000128510	CPA4	7:130293134-130324180	protein_coding	1.94043	0.341616	1.35e-08	1.29e-06	5950.86	5.68015
ENSG00000115274	INO80B	2:74455087-74457944	protein_coding	1.94967	0.572429	0.0006593	0.0108228	51.2343	3.40597
ENSG00000168016	TRANK1	3:36826819-36945057	protein_coding	1.95603	0.488318	6.18e-05	0.00165463	86.4451	4.00565
ENSG00000249641	HOXC13-AS	12:53935328-53939643	lncRNA	1.96163	0.547267	0.00033783	0.00654242	55.7281	3.58442
ENSG00000166816	LDHD	16:75111860-75116780	protein_coding	1.96251	0.494171	7.15e-05	0.00187	70.5997	3.97133
ENSG00000171310	CHST11	12:104455295-104762014	protein_coding	1.97097	0.353748	2.52e-08	2.25e-06	375.326	5.57167
ENSG00000222009	BTBD19	1:44808482-44815585	protein_coding	1.97701	0.550054	0.000325375	0.00637412	53.7084	3.59421
ENSG00000125148	MT2A	16:56608584-56609497	protein_coding	1.97906	0.379057	1.78e-07	1.22e-05	2088.89	5.22101
ENSG00000266088	AC004585.1	17:40516892-40527002	lncRNA	1.98104	0.6816	0.00365548	0.039566	34.8378	2.90646
ENSG00000139289	PHLDA1	12:76025447-76033932	protein_coding	1.98222	0.381307	2.01e-07	1.33e-05	539.995	5.19849
ENSG00000025708	TYMP	22:50525752-50530032	protein_coding	2.0101	0.345143	5.75e-09	6.03e-07	917.315	5.82397
ENSG00000089847	ANKRD24	19:4183354-4224814	protein_coding	2.01994	0.698697	0.00383996	0.0409273	29.7245	2.89102
ENSG00000227467	LINC01537	11:72570660-72573229	lncRNA	2.02098	0.582894	0.000526018	0.009088	93.7556	3.46714
ENSG00000205221	VIT	2:36696690-36814792	protein_coding	2.02763	0.67205	0.00255221	0.0304314	70.4214	3.01708
ENSG00000176046	NUPR1	16:28532708-28539008	protein_coding	2.02837	0.387816	1.69e-07	1.17e-05	1110.71	5.23023
ENSG00000255860	AP000812.2	11:72172455-72177954	unprocessed_pseudogene	2.03879	0.709235	0.00404502	0.0422766	36.5192	2.87463
ENSG00000186832	KRT16	17:41609778-41615899	protein_coding	2.05026	0.525776	9.64e-05	0.00244122	187.205	3.89949
ENSG00000182179	UBA7	3:49805209-49813953	protein_coding	2.0552	0.471773	1.32e-05	0.000449153	88.6597	4.35633
ENSG00000126709	IFI6	1:27666064-27672198	protein_coding	2.06925	0.391181	1.22e-07	9.04e-06	497.269	5.28974
ENSG00000167772	ANGPTL4	19:8363289-8374370	protein_coding	2.07013	0.371878	2.6e-08	2.3e-06	441.278	5.56669
ENSG00000141682	PMAIP1	18:59899996-59904305	protein_coding	2.07057	0.408673	4.05e-07	2.44e-05	201.473	5.06658
ENSG00000147689	FAM83A	8:123178960-123210079	protein_coding	2.07267	0.328252	2.71e-10	4.12e-08	463.485	6.31426
ENSG00000198796	ALPK2	18:58481247-58629091	protein_coding	2.08928	0.482104	1.47e-05	0.000489593	89.4059	4.33367
ENSG00000107984	DKK1	10:52314281-52318042	protein_coding	2.0946	0.348063	1.77e-09	2.3e-07	501.13	6.01787
ENSG00000110876	SELPLG	12:108621895-108633894	protein_coding	2.09561	0.470963	8.6e-06	0.000321589	130.979	4.44964
ENSG00000135046	ANXA1	9:73151865-73170393	protein_coding	2.09877	0.477977	1.13e-05	0.00040047	306.685	4.39095
ENSG00000269896	AL513477.1	1:2350414-2352820	transcribed_processed_pseudogene	2.09999	0.642021	0.00107203	0.0156667	37.3744	3.27091
ENSG00000169398	PTK2	8:140657900-141002216	protein_coding	2.10032	0.29832	1.92e-12	4.28e-10	792.297	7.04049
ENSG00000158406	H4C8	6:26277609-26285638	protein_coding	2.11286	0.747462	0.00470274	0.0469697	25.6656	2.82672
ENSG00000237499	WAKMAR2	6:137823673-137868233	lncRNA	2.11409	0.453041	3.06e-06	0.000138108	152.13	4.66644
ENSG00000187837	H1-2	6:26055740-26056470	protein_coding	2.1161	0.306563	5.1e-12	1.06e-09	1455.85	6.90264
ENSG00000170786	SDR16C5	8:56300010-56320776	protein_coding	2.12099	0.425466	6.19e-07	3.43e-05	152.395	4.98509
ENSG00000250509	AC034213.1	5:180416949-180443240	lncRNA	2.13077	0.691509	0.0020607	0.0260934	34.8839	3.08134
ENSG00000274922	AL139384.1	13:112686769-112689815	lncRNA	2.13386	0.627917	0.000678017	0.0110839	42.3531	3.39832
ENSG00000125618	PAX8	2:113215997-113278921	protein_coding	2.13663	0.72663	0.00327718	0.0364022	26.767	2.94047
ENSG00000150782	IL18	11:112143253-112164096	protein_coding	2.14307	0.414813	2.39e-07	1.52e-05	1165.64	5.16635
ENSG00000162572	SCNN1D	1:1280436-1292029	protein_coding	2.14402	0.74452	0.00398005	0.042005	28.6114	2.87974
ENSG00000173391	OLR1	12:10158301-10172138	protein_coding	2.15747	0.30186	8.85e-13	2.06e-10	1332.84	7.14724
ENSG00000130066	SAT1	X:23783173-23786226	protein_coding	2.16593	0.318243	1e-11	2.02e-09	1071.38	6.80591
ENSG00000147883	CDKN2B	9:22002903-22009305	protein_coding	2.19085	0.386653	1.46e-08	1.37e-06	340.273	5.66618
ENSG00000105499	PLA2G4C	19:48047843-48110817	protein_coding	2.19451	0.599944	0.000254337	0.00528843	53.3943	3.65785
ENSG00000135318	NT5E	6:85449584-85495791	protein_coding	2.20492	0.539595	4.38e-05	0.00124599	93.1026	4.08626
ENSG00000280195	AC245140.2	X:154396878-154398816	lncRNA	2.21642	0.611838	0.000291695	0.00587954	40.717	3.62257
ENSG00000141753	IGFBP4	17:40443450-40457725	protein_coding	2.23394	0.696999	0.00135022	0.018782	32.4708	3.20509
ENSG00000273143	AL355512.1	10:110428840-110496590	lncRNA	2.23423	0.63729	0.000455192	0.00814495	47.5343	3.50583
ENSG00000287331	AC106045.1	4:6763508-6767660	lncRNA	2.25302	0.77236	0.00353349	0.0384563	25.4032	2.91706
ENSG00000139318	DUSP6	12:89347235-89352501	protein_coding	2.25529	0.583732	0.000111741	0.00275907	53.8951	3.86357
ENSG00000148926	ADM	11:10305073-10307397	protein_coding	2.25802	0.406895	2.87e-08	2.48e-06	1014.1	5.54938
ENSG00000106366	SERPINE1	7:101127104-101139247	protein_coding	2.25927	0.384934	4.38e-09	5.04e-07	463.942	5.86923
ENSG00000134070	IRAK2	3:10164919-10243745	protein_coding	2.26002	0.400913	1.73e-08	1.6e-06	187.751	5.63719
ENSG00000224846	NQO2-AS1	6:2989335-2999604	lncRNA	2.27252	0.548264	3.4e-05	0.00099965	82.6262	4.14494
ENSG00000118503	TNFAIP3	6:137867214-137883312	protein_coding	2.28665	0.362989	2.99e-10	4.42e-08	487.407	6.2995
ENSG00000258655	ARHGAP5-AS1	14:32074946-32076793	lncRNA	2.29214	0.733213	0.00177104	0.0231043	28.7375	3.12616
ENSG00000111145	ELK3	12:96194375-96269824	protein_coding	2.30538	0.522086	1.01e-05	0.000363794	70.206	4.41571
ENSG00000267909	CCDC177	14:69569799-69574871	protein_coding	2.32076	0.676149	0.000598457	0.00996195	33.8938	3.43231
ENSG00000138685	FGF2	4:122826708-122898236	protein_coding	2.32349	0.464567	5.69e-07	3.21e-05	96.5722	5.00142
ENSG00000130751	NPAS1	19:47019837-47045775	protein_coding	2.32957	0.819175	0.00445784	0.0455861	21.0416	2.8438
ENSG00000167995	BEST1	11:61950063-61965515	protein_coding	2.34426	0.792084	0.00308035	0.0348694	22.6137	2.9596
ENSG00000261040	WFDC21P	17:60083566-60091885	transcribed_unitary_pseudogene	2.34992	0.403166	5.59e-09	5.91e-07	520.159	5.82866
ENSG00000107201	DDX58	9:32455302-32526208	protein_coding	2.35507	0.832817	0.00468632	0.0469504	20.8185	2.82784
ENSG00000197191	CYSRT1	9:137224635-137226315	protein_coding	2.36028	0.623283	0.000152568	0.00351797	41.6969	3.78685
ENSG00000137673	MMP7	11:102520508-102530750	protein_coding	2.38922	0.705714	0.000710403	0.0114554	29.5156	3.38553
ENSG00000058085	LAMC2	1:183186238-183245127	protein_coding	2.39535	0.814141	0.00325911	0.0363377	22.6666	2.94218
ENSG00000158373	H2BC5	6:26158146-26171349	protein_coding	2.39896	0.460739	1.92e-07	1.3e-05	103.849	5.20676
ENSG00000265190	ANXA8	10:47460162-47484158	protein_coding	2.40102	0.474403	4.17e-07	2.49e-05	87.1082	5.06115
ENSG00000124380	SNRNP27	2:69893956-69905575	protein_coding	2.40541	0.388753	6.11e-10	8.63e-08	179.435	6.18749
ENSG00000186007	LEMD1	1:205381378-205455954	protein_coding	2.41573	0.528022	4.76e-06	0.000195921	73.5309	4.57506
ENSG00000182885	ADGRG3	16:57668277-57689378	protein_coding	2.43857	0.752675	0.00119583	0.0171423	28.3473	3.23987
ENSG00000188015	S100A3	1:153547329-153549258	protein_coding	2.46561	0.38222	1.11e-10	1.86e-08	233.486	6.45076
ENSG00000196639	HRH1	3:11137093-11263557	protein_coding	2.47379	0.413134	2.13e-09	2.6e-07	169.95	5.98787
ENSG00000120549	KIAA1217	10:23694746-24547848	protein_coding	2.49048	0.585122	2.08e-05	0.000663834	48.3067	4.25634
ENSG00000182326	C1S	12:6988259-7071032	protein_coding	2.49231	0.38304	7.68e-11	1.34e-08	1711.76	6.50664
ENSG00000182612	TSPAN10	17:81637171-81648749	protein_coding	2.49396	0.383041	7.47e-11	1.32e-08	197.245	6.51095
ENSG00000175294	CATSPER1	11:66016752-66026479	protein_coding	2.51765	0.68731	0.000249237	0.0052207	40.7674	3.66304
ENSG00000079257	LXN	3:158645822-158672648	protein_coding	2.55242	0.430322	3e-09	3.6e-07	140.134	5.93142
ENSG00000085117	CD82	11:44564427-44620358	protein_coding	2.55819	0.386731	3.72e-11	6.78e-09	365.962	6.61491
ENSG00000179715	PCED1B	12:47079603-47236662	protein_coding	2.61218	0.780581	0.0008185	0.0127811	27.0933	3.34646
ENSG00000232628	AC092809.2	1:224208741-224213625	lncRNA	2.61323	0.914858	0.0042844	0.0443093	20.8443	2.85643
ENSG00000259230	LINC02323	14:102545254-102555826	lncRNA	2.63277	0.576636	4.98e-06	0.000203424	53.1857	4.56573
ENSG00000238266	LINC00707	10:6779549-6879450	lncRNA	2.63424	0.572597	4.21e-06	0.000177169	113.059	4.60051
ENSG00000224397	PELATON	20:50247643-50283250	lncRNA	2.64085	0.48261	4.45e-08	3.61e-06	110.205	5.47202
ENSG00000144802	NFKBIZ	3:101827991-101861022	protein_coding	2.64174	0.657419	5.86e-05	0.00158952	43.3099	4.01835
ENSG00000249199	AC026785.3	5:17367588-17375653	lncRNA	2.64927	0.705222	0.000172203	0.00390238	55.065	3.75665
ENSG00000151882	CCL28	5:43376645-43412391	protein_coding	2.65115	0.930603	0.00438772	0.0450635	16.6701	2.84885
ENSG00000108846	ABCC3	17:50634777-50692253	protein_coding	2.65404	0.344298	1.27e-14	4.57e-12	1031.62	7.70857
ENSG00000137767	SQOR	15:45631148-45691281	protein_coding	2.66638	0.337118	2.59e-15	1.14e-12	645.732	7.90935
ENSG00000230882	AC005077.4	7:76071469-76074963	processed_pseudogene	2.67733	0.558229	1.62e-06	7.89e-05	77.5445	4.79612
ENSG00000124508	BTN2A2	6:26383096-26394874	protein_coding	2.67763	0.448128	2.3e-09	2.78e-07	136.825	5.97514
ENSG00000095383	TBC1D2	9:98199011-98255649	protein_coding	2.69587	0.362957	1.11e-13	3.2e-11	1789.82	7.42752
ENSG00000234546	LNCTAM34A	1:9182004-9196284	lncRNA	2.69629	0.914641	0.00319915	0.0358717	19.6919	2.94792
ENSG00000105246	EBI3	19:4229523-4237528	protein_coding	2.70397	0.705953	0.000128021	0.00309025	40.7955	3.83023
ENSG00000010295	IFFO1	12:6538375-6556083	protein_coding	2.71034	0.870905	0.00185762	0.0240355	20.1866	3.1121
ENSG00000023445	BIRC3	11:102317450-102339403	protein_coding	2.71423	0.928613	0.00346799	0.0379526	17.0067	2.92289
ENSG00000175482	POLD4	11:67350772-67356972	protein_coding	2.71506	0.59216	4.54e-06	0.000188127	50.1197	4.58501
ENSG00000185567	AHNAK2	14:104937244-104978374	protein_coding	2.71513	0.29364	2.32e-20	2.12e-17	1294.62	9.24646
ENSG00000144749	LRIG1	3:66378797-66501263	protein_coding	2.71584	0.862297	0.00163526	0.0217765	24.2077	3.14954
ENSG00000117245	KIF17	1:20664014-20718017	protein_coding	2.75887	0.875404	0.00162413	0.0216526	19.8934	3.15154
ENSG00000146666	LINC00525	7:47761476-47766772	lncRNA	2.76079	0.679025	4.79e-05	0.00132855	39.7515	4.06582
ENSG00000137261	KIAA0319	6:24544104-24646191	protein_coding	2.84326	0.852383	0.000850959	0.0131665	22.8263	3.33566
ENSG00000110446	SLC15A3	11:60937084-60952530	protein_coding	2.84579	0.549254	2.2e-07	1.44e-05	71.0242	5.18119
ENSG00000265096	C1QTNF1-AS1	17:79018131-79027673	lncRNA	2.88326	0.380238	3.38e-14	1.11e-11	210.008	7.58277
ENSG00000196954	CASP4	11:104942866-104969366	protein_coding	2.89747	0.411001	1.79e-12	4.08e-10	283.713	7.04978
ENSG00000231924	PSG1	19:42866464-42879822	protein_coding	2.90808	0.813321	0.000349476	0.00668062	23.7451	3.57556
ENSG00000155918	RAET1L	6:150018334-150025532	protein_coding	2.90961	0.94762	0.0021374	0.0269208	17.1739	3.07044
ENSG00000144810	COL8A1	3:99638475-99799226	protein_coding	2.93381	0.672007	1.27e-05	0.000434245	36.8704	4.36574
ENSG00000168685	IL7R	5:35852695-35879603	protein_coding	2.94264	0.738287	6.73e-05	0.00177554	34.0863	3.98576
ENSG00000120949	TNFRSF8	1:12063303-12144207	protein_coding	2.9528	0.563026	1.57e-07	1.1e-05	82.302	5.24451
ENSG00000108771	DHX58	17:42101404-42112714	protein_coding	2.95606	0.322505	4.91e-20	4.16e-17	731.986	9.16593
ENSG00000172927	MYEOV	11:69294151-69367726	protein_coding	2.96784	0.451249	4.8e-11	8.62e-09	172.611	6.57695
ENSG00000139567	ACVRL1	12:51906908-51923361	protein_coding	2.96989	0.43416	7.89e-12	1.61e-09	145.264	6.84053
ENSG00000189143	CLDN4	7:73799542-73832693	protein_coding	2.97195	0.521961	1.24e-08	1.22e-06	93.0839	5.69381
ENSG00000165046	LETM2	8:38386207-38409527	protein_coding	2.97258	0.644447	3.98e-06	0.000168922	98.7828	4.61261
ENSG00000162366	PDZK1IP1	1:47183582-47191044	protein_coding	2.97837	0.465108	1.52e-10	2.5e-08	105.177	6.40359
ENSG00000143507	DUSP10	1:221701424-221742089	protein_coding	2.9906	0.521294	9.64e-09	9.77e-07	80.3696	5.73688
ENSG00000111341	MGP	12:14880864-14885857	protein_coding	3.00894	0.364769	1.6e-16	7.58e-14	373.649	8.2489
ENSG00000091986	CCDC80	3:112596797-112649530	protein_coding	3.02899	0.502408	1.65e-09	2.2e-07	80.7013	6.02894
ENSG00000088726	TMEM40	3:12733528-12769457	protein_coding	3.04344	0.526699	7.55e-09	7.71e-07	72.1043	5.77832
ENSG00000130513	GDF15	19:18374731-18389176	protein_coding	3.04723	0.360219	2.69e-17	1.45e-14	889.971	8.45939
ENSG00000112297	CRYBG1	6:106360717-106572017	protein_coding	3.05974	1.04757	0.00349125	0.0381016	15.596	2.92081
ENSG00000100342	APOL1	22:36253071-36267530	protein_coding	3.06979	0.421757	3.37e-13	9.3e-11	234.076	7.27858
ENSG00000172183	ISG20	15:88636153-88656483	protein_coding	3.08156	0.359702	1.06e-17	6.63e-15	1526.3	8.56698
ENSG00000169903	TM4SF4	3:149474697-149503394	protein_coding	3.11485	1.03009	0.00249556	0.0299367	14.936	3.02388
ENSG00000269729	AC006262.2	19:46163893-46180647	lncRNA	3.13518	0.809962	0.000108492	0.00269569	33.9128	3.87077
ENSG00000112096	SOD2	6:159669069-159762529	protein_coding	3.16256	0.296729	1.6e-26	3.16e-23	4899.19	10.6581
ENSG00000143512	HHIPL2	1:222522258-222548104	protein_coding	3.16915	0.588394	7.2e-08	5.65e-06	57.7828	5.38611
ENSG00000133805	AMPD3	11:10308313-10507579	protein_coding	3.16922	0.601133	1.35e-07	9.56e-06	56.625	5.27207
ENSG00000157368	IL34	16:70579895-70660682	protein_coding	3.18799	0.768404	3.34e-05	0.000985169	34.5304	4.14885
ENSG00000187608	ISG15	1:1001138-1014540	protein_coding	3.2055	0.324235	4.77e-23	7.07e-20	5878.35	9.88635
ENSG00000163565	IFI16	1:158999968-159055155	protein_coding	3.20913	1.14428	0.0050394	0.049158	13.0735	2.8045
ENSG00000234869	AL021392.1	22:46541495-46548196	lncRNA	3.20947	1.12544	0.00434802	0.0447333	12.7413	2.85174
ENSG00000062038	CDH3	16:68636189-68722616	protein_coding	3.23272	0.643203	5.01e-07	2.94e-05	44.7434	5.02597
ENSG00000137965	IFI44	1:78649796-78664078	protein_coding	3.28154	0.521276	3.07e-10	4.49e-08	81.9557	6.2952
ENSG00000135409	AMHR2	12:53423855-53431672	protein_coding	3.28666	0.773089	2.13e-05	0.000677057	29.2585	4.25133
ENSG00000243710	CFAP57	1:43172330-43254358	protein_coding	3.2912	0.623248	1.29e-07	9.36e-06	48.156	5.28072
ENSG00000167191	GPRC5B	16:19856691-19886167	protein_coding	3.31049	0.56507	4.67e-09	5.12e-07	66.083	5.85855
ENSG00000139192	TAPBPL	12:6451690-6466517	protein_coding	3.3196	0.478366	3.94e-12	8.33e-10	128.05	6.93947
ENSG00000099998	GGT5	22:24219654-24245142	protein_coding	3.35078	0.695164	1.43e-06	7.11e-05	39.1249	4.82013
ENSG00000162398	LEXM	1:54806063-54842252	protein_coding	3.37693	1.0766	0.00170891	0.0223801	14.1563	3.13665
ENSG00000204941	PSG5	19:43166256-43186536	protein_coding	3.38618	0.564936	2.05e-09	2.58e-07	86.9548	5.99391
ENSG00000155465	SLC7A7	14:22773222-22829820	protein_coding	3.39294	0.939087	0.000302654	0.00605921	20.0973	3.61302
ENSG00000253616	AC107959.3	8:23071377-23074488	lncRNA	3.4092	0.684567	6.36e-07	3.5e-05	43.3226	4.98009
ENSG00000258285	TESC-AS1	12:117099481-117142091	lncRNA	3.41144	1.20705	0.0047093	0.0469697	12.1066	2.82627
ENSG00000268916	CSAG3	X:152753921-152760222	protein_coding	3.43174	0.747158	4.37e-06	0.000182287	32.4647	4.59306
ENSG00000170271	FAXDC2	5:154818492-154859252	protein_coding	3.50531	0.656139	9.18e-08	6.93e-06	76.2903	5.34232
ENSG00000168734	PKIG	20:44531785-44624247	protein_coding	3.55855	0.366485	2.73e-22	2.95e-19	578.837	9.70996
ENSG00000276600	RAB7B	1:205976740-206003461	protein_coding	3.56233	1.05067	0.000697579	0.0113256	16.7232	3.39053
ENSG00000119922	IFIT2	10:89283694-89309271	protein_coding	3.56396	0.602306	3.28e-09	3.84e-07	59.8085	5.91718
ENSG00000185745	IFIT1	10:89392546-89406487	protein_coding	3.57664	0.499355	7.92e-13	1.92e-10	124.561	7.16253
ENSG00000049249	TNFRSF9	1:7915871-7943165	protein_coding	3.61353	0.709994	3.59e-07	2.19e-05	39.579	5.08952
ENSG00000123342	MMP19	12:55835433-55842966	protein_coding	3.6439	0.572077	1.9e-10	3.08e-08	72.9188	6.3696
ENSG00000135114	OASL	12:121019111-121039242	protein_coding	3.66966	0.351748	1.76e-25	2.98e-22	15811.7	10.4326
ENSG00000133321	PLAAT4	11:63536808-63546462	protein_coding	3.67024	0.429262	1.23e-17	7.29e-15	213.633	8.55011
ENSG00000173918	C1QTNF1	17:79022814-79049788	protein_coding	3.78179	0.350684	4.1e-27	9.71e-24	1586.44	10.784
ENSG00000130487	KLHDC7B	22:50545899-50551023	protein_coding	3.78215	0.436303	4.37e-18	2.88e-15	234.54	8.66864
ENSG00000196684	HSH2D	19:16134028-16158575	protein_coding	3.7886	0.632388	2.09e-09	2.6e-07	54.7854	5.99093
ENSG00000138356	AOX1	2:200586014-200677064	protein_coding	3.78888	1.0073	0.000168949	0.00384334	18.4228	3.76142
ENSG00000242221	PSG2	19:43064209-43083045	protein_coding	3.82941	0.953184	5.88e-05	0.00159164	23.9112	4.01749
ENSG00000174837	ADGRE1	19:6887566-6940459	protein_coding	3.84534	1.27092	0.00248104	0.0298214	11.8108	3.02564
ENSG00000179148	ALOXE3	17:8095900-8119047	protein_coding	3.85486	0.637708	1.5e-09	2.04e-07	54.9783	6.04487
ENSG00000119917	IFIT3	10:89327997-89340971	protein_coding	3.87341	0.494509	4.77e-15	1.95e-12	171.601	7.83284
ENSG00000243137	PSG4	19:43192702-43207299	protein_coding	3.89822	0.577739	1.51e-11	2.88e-09	100.602	6.74737
ENSG00000124102	PI3	20:45174902-45176544	protein_coding	4.10907	0.717301	1.01e-08	1.02e-06	52.5384	5.72851
ENSG00000163347	CLDN1	3:190305707-190322446	protein_coding	4.12657	1.19953	0.000581386	0.00975984	14.1329	3.44015
ENSG00000186847	KRT14	17:41582279-41586895	protein_coding	4.14669	0.907547	4.9e-06	0.000200861	29.28	4.56912
ENSG00000226472	AC008013.1	12:30978308-31006010	transcribed_unprocessed_pseudogene	4.17187	0.952731	1.19e-05	0.000417016	23.6732	4.37885
ENSG00000133328	PLAAT2	11:63552770-63563379	protein_coding	4.27907	0.562569	2.82e-14	9.55e-12	173.686	7.6063
ENSG00000168306	ACOX2	3:58505136-58537283	protein_coding	4.37148	0.939337	3.26e-06	0.000145204	26.5053	4.65379
ENSG00000125730	C3	19:6677704-6730562	protein_coding	4.40558	0.375287	8.02e-32	4.75e-28	3475.25	11.7392
ENSG00000176597	B3GNT5	3:183253253-183298504	protein_coding	4.42055	1.15505	0.000129638	0.00310397	17.1254	3.82715
ENSG00000128284	APOL3	22:36140330-36166177	protein_coding	4.45432	0.57429	8.75e-15	3.24e-12	91.6024	7.75622
ENSG00000260604	AL590004.3	6:3904920-3911979	lncRNA	4.48071	1.02637	1.27e-05	0.000434245	24.5379	4.36561
ENSG00000188910	GJB3	1:34781214-34786369	protein_coding	4.56109	0.830149	3.92e-08	3.27e-06	37.621	5.4943
ENSG00000134668	SPOCD1	1:31790422-31816051	protein_coding	4.56517	0.481544	2.54e-21	2.5e-18	153.344	9.48027
ENSG00000147168	IL2RG	X:71107404-71112108	protein_coding	4.61961	0.999835	3.83e-06	0.000165354	26.2469	4.62037
ENSG00000100055	CYTH4	22:37282027-37315341	protein_coding	4.6203	1.00431	4.22e-06	0.000177169	26.2686	4.60047
ENSG00000065618	COL17A1	10:104031286-104085880	protein_coding	4.80197	0.577299	8.95e-17	4.61e-14	113.871	8.318
ENSG00000216588	IGSF23	19:44613563-44636781	protein_coding	4.82354	1.36028	0.000391129	0.00725616	15.2939	3.546
ENSG00000166317	SYNPO2L	10:73644881-73663803	protein_coding	4.97942	1.30476	0.000135432	0.00321028	16.3218	3.81637
ENSG00000136286	MYO1G	7:44962662-44979088	protein_coding	5.10142	0.870256	4.57e-09	5.12e-07	45.3823	5.86198
ENSG00000056558	TRAF1	9:120902393-120929173	protein_coding	5.11536	0.428308	7.05e-33	8.35e-29	1452.6	11.9432
ENSG00000235568	NFAM1	22:42380407-42432403	protein_coding	5.17942	0.665754	7.27e-15	2.78e-12	83.7552	7.77978
ENSG00000136514	RTP4	3:187368385-187372076	protein_coding	5.35029	0.95997	2.5e-08	2.24e-06	40.5124	5.5734
ENSG00000163131	CTSS	1:150730188-150765792	protein_coding	5.46071	0.757655	5.7e-13	1.5e-10	67.7616	7.20737
ENSG00000148677	ANKRD1	10:90912096-90921087	protein_coding	5.50446	0.729621	4.55e-14	1.46e-11	83.7065	7.54428
ENSG00000116701	NCF2	1:183555562-183590876	protein_coding	5.51949	0.495591	8.27e-29	2.45e-25	253.338	11.1372
ENSG00000272666	KLHDC7B-DT	22:50542305-50542906	lncRNA	5.90053	1.64033	0.000321705	0.00633364	15.43	3.59716
ENSG00000162511	LAPTM5	1:30732469-30757774	protein_coding	5.90463	1.652	0.000351252	0.00670376	15.1404	3.57424
ENSG00000019582	CD74	5:150400041-150412929	protein_coding	6.41131	1.58636	5.31e-05	0.00145693	21.4489	4.04153
ENSG00000205755	CRLF2	X:1187549-1212723	protein_coding	6.58218	1.56985	2.75e-05	0.000834918	24.1279	4.19288
ENSG00000111335	OAS2	12:112978395-113011723	protein_coding	6.85933	0.953718	6.38e-13	1.61e-10	86.4683	7.1922
ENSG00000177494	ZBED2	3:111592900-111595346	protein_coding	7.05162	1.53457	4.32e-06	0.000181086	33.7618	4.59517
ENSG00000276980	AC008760.2	19:6716386-6717742	lncRNA	7.11866	1.71773	3.41e-05	0.00100029	12.8654	4.14422
ENSG00000137752	CASP1	11:105025443-105035250	protein_coding	7.36922	1.68027	1.16e-05	0.000406547	15.3068	4.38573
ENSG00000162654	GBP4	1:89181144-89198942	protein_coding	7.42416	1.69595	1.2e-05	0.000417108	15.8896	4.37757
ENSG00000102962	CCL22	16:57358783-57366189	protein_coding	7.48856	1.67807	8.1e-06	0.000306607	16.6358	4.4626
ENSG00000134339	SAA2	11:18239223-18248668	protein_coding	7.55258	1.67562	6.56e-06	0.000256785	17.3921	4.50733
ENSG00000185245	GP1BA	17:4932277-4935023	protein_coding	7.84318	1.6353	1.62e-06	7.89e-05	21.2701	4.79619
ENSG00000079385	CEACAM1	19:42507304-42561234	protein_coding	8.34169	1.47088	1.42e-08	1.34e-06	81.8967	5.67121
ENSG00000000003	TSPAN6	X:100627108-100639991	protein_coding	-1.19001	0.434106	0.00612002	0.056276	135.581	-2.74128
ENSG00000000419	DPM1	20:50934867-50958555	protein_coding	0.20976	0.345482	0.54375	0.808373	351.66	0.607152
ENSG00000000457	SCYL3	1:169849631-169894267	protein_coding	-0.106357	0.533904	0.842102	0.948406	53.2899	-0.199206
ENSG00000000460	C1orf112	1:169662007-169854080	protein_coding	-0.395092	0.445662	0.375333	0.690538	153.743	-0.886528
ENSG00000001036	FUCA2	6:143494812-143511720	protein_coding	-0.418516	0.296765	0.158463	0.45696	2227.75	-1.41026
ENSG00000001084	GCLC	6:53497341-53616970	protein_coding	0.0836129	0.397508	0.8334	0.944463	136.288	0.210343
ENSG00000001167	NFYA	6:41072945-41099976	protein_coding	0.363779	0.396266	0.358609	0.675714	160.732	0.918018
ENSG00000001460	STPG1	1:24356999-24416934	protein_coding	1.1333	0.433285	0.00890691	0.0752422	100.977	2.61561
ENSG00000001461	NIPAL3	1:24415802-24472976	protein_coding	0.0510881	0.444031	0.908401	0.968983	90.2208	0.115055
ENSG00000001497	LAS1L	X:65512582-65534787	protein_coding	-0.137342	0.28254	0.626897	0.854669	2491.25	-0.486099
ENSG00000001617	SEMA3F	3:50155045-50189075	protein_coding	0.129621	0.297331	0.662874	0.875363	2879.65	0.435949
ENSG00000001629	ANKIB1	7:92245974-92401383	protein_coding	0.0894539	0.7424	0.904093	0.967872	29.3222	0.120493
ENSG00000001630	CYP51A1	7:92112153-92134803	protein_coding	-0.0857955	1.34487	0.949134	NA	8.12274	-0.0637949
ENSG00000001631	KRIT1	7:92198969-92246166	protein_coding	-0.679545	1.2752	0.594107	NA	7.56007	-0.532894
ENSG00000002016	RAD52	12:911736-990053	protein_coding	-0.145063	0.439743	0.74149	0.908147	111.041	-0.32988
ENSG00000002330	BAD	11:64269830-64284704	protein_coding	0.791336	0.37154	0.0331817	0.18098	174.716	2.12988
ENSG00000002549	LAP3	4:17577192-17607972	protein_coding	0.487461	0.337042	0.148096	0.442682	269.964	1.44629
ENSG00000002586	CD99	X:2691187-2741309	protein_coding	-0.411662	0.329325	0.211294	0.527408	1989.57	-1.25002
ENSG00000002834	LASP1	17:38869859-38921770	protein_coding	0.113681	0.287638	0.692678	0.888111	12987.6	0.395223
ENSG00000002919	SNX11	17:48103357-48123601	protein_coding	-0.363618	0.305841	0.234474	0.554967	700.917	-1.18891
ENSG00000003056	M6PR	12:8940361-8949761	protein_coding	0.408895	0.351694	0.244974	0.568163	3625.3	1.16264
ENSG00000003096	KLHL13	X:117897813-118117340	protein_coding	-0.126562	0.393394	0.747666	0.910702	173.094	-0.321719
ENSG00000003137	CYP26B1	2:72129238-72148038	protein_coding	-0.509934	0.346031	0.140572	0.431845	259.129	-1.47366
ENSG00000003393	ALS2	2:201700267-201780956	protein_coding	0.858445	0.591346	0.14659	0.440515	41.8165	1.45168
ENSG00000003400	CASP10	2:201182898-201229406	protein_coding	-0.14407	0.482863	0.765424	0.917535	83.9788	-0.298365
ENSG00000003509	NDUFAF7	2:37231631-37253403	protein_coding	-0.124613	0.370732	0.736775	0.905736	209.292	-0.336127
ENSG00000003756	RBM5	3:50088919-50119021	protein_coding	-0.40685	0.348852	0.243512	0.566235	548.048	-1.16625
ENSG00000003989	SLC7A2	8:17497088-17570573	protein_coding	-0.250386	0.604613	0.678781	0.882057	36.6734	-0.414127
ENSG00000004059	ARF5	7:127588386-127591700	protein_coding	-0.263347	0.38077	0.489178	0.773673	2213.08	-0.691617
ENSG00000004142	POLDIP2	17:28346633-28357527	protein_coding	0.325022	0.291443	0.264759	0.589772	6412.52	1.11521
ENSG00000004399	PLXND1	3:129555214-129606676	protein_coding	-0.300647	0.326433	0.357047	0.674593	1730.38	-0.921007
ENSG00000004455	AK2	1:33007940-33080996	protein_coding	-0.0567385	0.309902	0.854731	0.95203	7168.33	-0.183085
ENSG00000004487	KDM1A	1:23019443-23083689	protein_coding	-0.69265	0.284509	0.0149106	0.106458	1525.26	-2.43454
ENSG00000004534	RBM6	3:49940007-50100045	protein_coding	-0.125736	0.360967	0.727592	0.901088	205.235	-0.348331
ENSG00000004660	CAMKK1	17:3860315-3894891	protein_coding	-0.530116	0.30474	0.081935	0.316523	597.49	-1.73957
ENSG00000004700	RECQL	12:21468910-21501669	protein_coding	-1.10721	1.10119	0.314673	0.636435	12.7856	-1.00546
ENSG00000004766	VPS50	7:93232340-93361123	protein_coding	-0.00661505	1.10997	0.995245	NA	10.0877	-0.00595967
ENSG00000004777	ARHGAP33	19:35774532-35788822	protein_coding	-1.87331	0.816667	0.021799	0.137719	22.4652	-2.29385
ENSG00000004779	NDUFAB1	16:23581014-23596316	protein_coding	-0.0438673	0.285369	0.87783	0.960402	1648.03	-0.153721
ENSG00000004799	PDK4	7:95583499-95596516	protein_coding	0.296415	1.0485	0.777403	0.921207	11.9105	0.282705
ENSG00000004838	ZMYND10	3:50341110-50345732	protein_coding	-1.31753	1.29986	0.310777	NA	6.7654	-1.01359
ENSG00000004864	SLC25A13	7:96120220-96322147	protein_coding	-0.413449	0.318106	0.193696	0.50846	570.675	-1.29972
ENSG00000004866	ST7	7:116953238-117230103	protein_coding	0.0397569	0.326278	0.903018	0.967595	701.263	0.12185
ENSG00000004897	CDC27	17:47117703-47189422	protein_coding	-0.148811	0.572983	0.795086	0.928759	52.8668	-0.259712
ENSG00000004961	HCCS	X:11111301-11123086	protein_coding	0.157118	0.289679	0.587552	0.83511	1729.6	0.542387
ENSG00000004975	DVL2	17:7225342-7234517	protein_coding	-0.654986	0.302545	0.0303937	0.171454	1691.63	-2.16492
ENSG00000005007	UPF1	19:18831959-18868230	protein_coding	-0.607721	0.28813	0.0349279	0.186916	2614.2	-2.10919
ENSG00000005020	SKAP2	7:26667068-26995239	protein_coding	-0.12186	0.942043	0.897075	0.965785	14.1227	-0.129357
ENSG00000005022	SLC25A5	X:119468422-119471396	protein_coding	-0.363263	0.273593	0.184261	0.495358	9185.6	-1.32775
ENSG00000005059	MCUB	4:109560209-109688719	protein_coding	-0.545253	0.447663	0.223224	0.541882	87.6116	-1.218
ENSG00000005073	HOXA11	7:27181157-27185232	protein_coding	-0.28252	0.344719	0.412464	0.720316	255.722	-0.819566
ENSG00000005075	POLR2J	7:102473118-102478907	protein_coding	0.0738029	0.317667	0.816283	0.937824	661.236	0.232328
ENSG00000005100	DHX33	17:5440917-5468982	protein_coding	0.0465506	0.332788	0.888754	0.963542	727.907	0.139881
ENSG00000005156	LIG3	17:34980512-35009743	protein_coding	-0.41752	0.304635	0.170513	0.475989	636.678	-1.37056
ENSG00000005175	RPAP3	12:47661249-47706030	protein_coding	-0.345421	0.552867	0.532114	0.801884	49.8437	-0.624782
ENSG00000005189	REXO5	16:20806429-20849668	protein_coding	0.127129	0.556897	0.819427	0.939158	54.3033	0.228282
ENSG00000005194	CIAPIN1	16:57428187-57447420	protein_coding	-0.423931	0.293199	0.14821	0.442912	2951.32	-1.44588
ENSG00000005206	SPPL2B	19:2328615-2355095	protein_coding	0.14313	0.361696	0.692313	0.888018	340.886	0.395719
ENSG00000005302	MSL3	X:11758159-11775772	protein_coding	0.283259	0.348516	0.416358	0.724087	255.679	0.812756
ENSG00000005339	CREBBP	16:3725054-3880713	protein_coding	0.825943	0.320428	0.00994831	0.0807032	674.62	2.57762
ENSG00000005421	PON1	7:95297676-95324532	protein_coding	-1.58809	1.12672	0.158692	NA	9.78268	-1.40948
ENSG00000005436	GCFC2	2:75652000-75710985	protein_coding	-0.563487	0.518568	0.277204	0.601616	54.7058	-1.08662
ENSG00000005483	KMT2E	7:105014190-105115019	protein_coding	0.599226	0.627886	0.339904	0.659444	36.4922	0.954355
ENSG00000005486	RHBDD2	7:75842602-75888926	protein_coding	-0.194331	0.288498	0.500568	0.78177	2018.41	-0.673596
ENSG00000005801	ZNF195	11:3339261-3379222	protein_coding	-0.356206	0.522242	0.495193	0.777838	59.0452	-0.682072
ENSG00000005810	MYCBP2	13:77044657-77327094	protein_coding	0.0714897	0.832789	0.931591	0.977012	19.7006	0.0858437
ENSG00000005812	FBXL3	13:76992598-77027195	protein_coding	-0.163554	0.735572	0.824042	0.939844	24.0563	-0.22235
ENSG00000005882	PDK2	17:50094737-50112152	protein_coding	-0.166586	0.335885	0.619922	0.851328	1078.64	-0.495961
ENSG00000005889	ZFX	X:24149173-24216255	protein_coding	-0.756553	0.632257	0.231466	0.552534	34.467	-1.19659
ENSG00000005893	LAMP2	X:120426148-120469365	protein_coding	0.113018	0.320805	0.724618	0.899252	499.31	0.352294
ENSG00000006007	GDE1	16:19501693-19522123	protein_coding	0.305164	0.29593	0.302446	0.624082	924.49	1.0312
ENSG00000006015	REX1BD	19:18588685-18592336	protein_coding	0.201996	0.353867	0.568118	0.824153	379.439	0.570826
ENSG00000006025	OSBPL7	17:47807372-47821834	protein_coding	-0.27125	0.530553	0.60917	0.846411	64.0191	-0.511258
ENSG00000006062	MAP3K14	17:45263119-45317029	protein_coding	0.363216	0.304384	0.232758	0.554052	935.985	1.19328
ENSG00000006116	CACNG3	16:24256335-24362412	protein_coding	-0.859555	0.845713	0.309455	0.631086	17.133	-1.01637
ENSG00000006118	TMEM132A	11:60924460-60937159	protein_coding	0.571847	0.308759	0.0640139	0.274193	1814.85	1.85208
ENSG00000006125	AP2B1	17:35578046-35726413	protein_coding	0.33781	0.387785	0.383684	0.698454	1084.07	0.871128
ENSG00000006194	ZNF263	16:3263800-3301401	protein_coding	-0.333147	0.301765	0.269595	0.594692	1524.65	-1.104
ENSG00000006210	CX3CL1	16:57372477-57385044	protein_coding	2.8654	1.52315	0.0599403	NA	6.1199	1.88123
ENSG00000006282	SPATA20	17:50543058-50555852	protein_coding	0.435031	0.298944	0.145606	0.438938	983.943	1.45523
ENSG00000006283	CACNA1G	17:50560715-50627474	protein_coding	-1.13558	1.09948	0.301683	NA	10.0379	-1.03283
ENSG00000006327	TNFRSF12A	16:3018445-3022383	protein_coding	0.876977	0.384405	0.0225254	0.140807	4924.33	2.28139
ENSG00000006432	MAP3K9	14:70722526-70809534	protein_coding	-0.285334	0.322208	0.375856	0.690834	437.198	-0.885558
ENSG00000006451	RALA	7:39623565-39708120	protein_coding	0.413998	0.398669	0.299061	0.621666	323.955	1.03845
ENSG00000006453	BAIAP2L1	7:98291650-98401090	protein_coding	-0.0800889	0.303111	0.791608	0.927914	801.785	-0.264223
ENSG00000006459	KDM7A	7:140084746-140176983	protein_coding	-0.270027	1.50261	0.857384	NA	4.83642	-0.179705
ENSG00000006530	AGK	7:141551278-141655244	protein_coding	0.0368916	0.650147	0.954749	0.983887	30.6656	0.0567435
ENSG00000006576	PHTF2	7:77798792-77957503	protein_coding	0.0115684	0.589359	0.98434	0.994387	48.496	0.0196287
ENSG00000006606	CCL26	7:75769533-75789896	protein_coding	0.387027	0.915157	0.672363	0.879564	16.5081	0.422907
ENSG00000006607	FARP2	2:241356285-241494841	protein_coding	-0.966139	0.384044	0.0118796	0.0919254	309.588	-2.5157
ENSG00000006625	GGCT	7:30496621-30504841	protein_coding	-0.0737115	0.331128	0.823841	0.939844	293.519	-0.222607
ENSG00000006634	DBF4	7:87876216-87909553	protein_coding	0.959391	1.09454	0.380745	0.695988	11.6266	0.876524
ENSG00000006652	IFRD1	7:112422887-112481017	protein_coding	0.0933634	0.669091	0.889025	0.963542	40.485	0.139538
ENSG00000006695	COX10	17:14069490-14231736	protein_coding	-0.196578	0.312145	0.528849	0.799786	594.041	-0.629763
ENSG00000006704	GTF2IRD1	7:74453790-74602604	protein_coding	-0.41228	0.29529	0.162659	0.46324	1859.73	-1.39619
ENSG00000006712	PAF1	19:39385629-39391154	protein_coding	-0.203691	0.385657	0.597385	0.840076	2569.48	-0.528165
ENSG00000006715	VPS41	7:38722974-38932394	protein_coding	-0.0257891	0.694597	0.970383	0.988521	38.2556	-0.0371281
ENSG00000006744	ELAC2	17:12991612-13018065	protein_coding	-0.29818	0.277706	0.282945	0.606633	4501.7	-1.07373
ENSG00000006747	SCIN	7:12570577-12660182	protein_coding	1.53216	1.13613	0.177475	NA	10.1533	1.34857
ENSG00000006757	PNPLA4	X:7898247-7927739	protein_coding	-0.0394478	0.341809	0.908121	0.968946	506.694	-0.115409
ENSG00000006837	CDKL3	5:134286350-134371047	protein_coding	-0.419561	1.36264	0.758156	NA	6.17886	-0.307903
ENSG00000007038	PRSS21	16:2817180-2826304	protein_coding	0.31717	0.371733	0.393536	0.704774	2641.86	0.853222
ENSG00000007047	MARK4	19:45079288-45305284	protein_coding	-0.610524	0.342515	0.074672	0.298084	342.501	-1.78247
ENSG00000007168	PAFAH1B1	17:2593210-2685615	protein_coding	-0.256714	0.307084	0.40317	0.711915	631.428	-0.835973
ENSG00000007202	KIAA0100	17:28614446-28645454	protein_coding	-0.653583	0.275414	0.0176397	0.119877	7300.85	-2.3731
ENSG00000007237	GAS7	17:9910609-10198551	protein_coding	-0.375123	0.465808	0.420638	0.727371	74.2647	-0.805315
ENSG00000007255	TRAPPC6A	19:45162928-45178237	protein_coding	0.252093	0.412033	0.540653	0.805886	123.636	0.611826
ENSG00000007264	MATK	19:3777970-3802129	protein_coding	-0.292149	0.320624	0.362197	0.678697	1972.85	-0.911187
ENSG00000007314	SCN4A	17:63938554-63972918	protein_coding	-0.672881	0.854504	0.431017	0.734535	18.1669	-0.787452
ENSG00000007341	ST7L	1:112523514-112620825	protein_coding	-0.465305	0.348107	0.18133	0.491341	482.741	-1.33667
ENSG00000007372	PAX6	11:31784779-31817961	protein_coding	-0.232908	0.487387	0.632741	0.858332	65.9067	-0.477872
ENSG00000007376	RPUSD1	16:784974-788397	protein_coding	0.523087	0.311667	0.0932782	0.340743	1206	1.67835
ENSG00000007384	RHBDF1	16:58059-76355	protein_coding	0.067137	0.357212	0.850918	0.950576	199.146	0.187947
ENSG00000007392	LUC7L	16:188969-229463	protein_coding	-0.0498159	0.300237	0.868218	0.957661	782.255	-0.165922
ENSG00000007516	BAIAP3	16:1333638-1349441	protein_coding	-0.138485	1.22203	0.909774	NA	7.74141	-0.113323
ENSG00000007520	TSR3	16:1349240-1351878	protein_coding	0.682073	0.311722	0.0286638	0.165049	1667.95	2.18808
ENSG00000007541	PIGQ	16:566995-584109	protein_coding	0.617462	0.335318	0.0655595	0.277291	466.549	1.84142
ENSG00000007545	CRAMP1	16:1612337-1677908	protein_coding	-0.811601	0.414333	0.0501347	0.235499	164.625	-1.95881
ENSG00000007866	TEAD3	6:35473597-35497079	protein_coding	-0.375525	0.307635	0.222207	0.540726	646.09	-1.22068
ENSG00000007923	DNAJC11	1:6634168-6701924	protein_coding	-0.104768	0.280201	0.708476	0.8929	3314.12	-0.373903
ENSG00000007944	MYLIP	6:16129086-16148248	protein_coding	0.59801	0.493981	0.226052	0.545413	68.2886	1.21059
ENSG00000008018	PSMB1	6:170535120-170553307	protein_coding	0.0488492	0.292956	0.86757	0.957129	4343.1	0.166746
ENSG00000008083	JARID2	6:15246069-15522042	protein_coding	0.304178	0.31855	0.339637	0.659223	428.841	0.954883
ENSG00000008086	CDKL5	X:18425583-18653629	protein_coding	-0.264489	1.07951	0.80645	NA	9.58482	-0.245008
ENSG00000008118	CAMK1G	1:209583714-209613939	protein_coding	0.62031	1.42521	0.663387	NA	6.43929	0.435241
ENSG00000008128	CDK11A	1:1702379-1724357	protein_coding	-1.07758	1.25767	0.391551	NA	8.90195	-0.856808
ENSG00000008130	NADK	1:1751232-1780457	protein_coding	-0.843166	0.314636	0.00736639	0.0651939	1379.91	-2.67981
ENSG00000008256	CYTH3	7:6161776-6272644	protein_coding	-0.720376	0.305087	0.0182152	0.12243	547.768	-2.36121
ENSG00000008277	ADAM22	7:87934143-88202889	protein_coding	0.914816	1.81828	0.614878	NA	4.7075	0.503123
ENSG00000008282	SYPL1	7:106090503-106112576	protein_coding	-0.0205719	0.306564	0.946498	0.981878	734.627	-0.0671048
ENSG00000008283	CYB561	17:63432304-63446354	protein_coding	0.0146139	0.296409	0.960678	0.98537	1716.72	0.0493032
ENSG00000008294	SPAG9	17:50962174-51120868	protein_coding	0.110865	0.561414	0.843456	0.948891	86.468	0.197474
ENSG00000008300	CELSR3	3:48636463-48662886	protein_coding	-0.514788	0.331928	0.120925	0.397816	296.316	-1.5509
ENSG00000008323	PLEKHG6	12:6310436-6328506	protein_coding	0.571765	0.74044	0.439998	0.741061	23.0728	0.772197
ENSG00000008324	SS18L2	3:42581840-42596934	protein_coding	-0.585432	0.347111	0.0916836	0.337674	292.3	-1.68658
ENSG00000008382	MPND	19:4343527-4360086	protein_coding	-0.40016	0.35891	0.26488	0.589772	201.48	-1.11493
ENSG00000008405	CRY1	12:106991364-107093549	protein_coding	-0.0146778	0.420131	0.972131	0.988901	149.975	-0.0349363
ENSG00000008441	NFIX	19:12995608-13098796	protein_coding	-0.886425	0.637924	0.164667	0.466228	39.5811	-1.38955
ENSG00000008513	ST3GAL1	8:133454848-133571940	protein_coding	0.101823	0.394302	0.796224	0.929204	133.118	0.258237
ENSG00000008710	PKD1	16:2088708-2135898	protein_coding	-0.396502	0.420321	0.345512	0.664558	364.537	-0.94333
ENSG00000008735	MAPK8IP2	22:50600793-50613981	protein_coding	-0.513321	0.613812	0.402996	0.711819	36.1043	-0.836283
ENSG00000008838	MED24	17:40019097-40061215	protein_coding	-0.000474281	0.295827	0.998721	0.999726	2094.84	-0.00160324
ENSG00000008853	RHOBTB2	8:22987417-23020199	protein_coding	-0.0807344	0.317565	0.799318	0.930588	2298.65	-0.254229
ENSG00000008952	SEC62	3:169966635-169998373	protein_coding	-0.356569	0.719223	0.620057	0.851328	26.9131	-0.495769
ENSG00000008988	RPS20	8:56067295-56074581	protein_coding	0.579988	0.291497	0.0466254	0.224453	8362.34	1.98969
ENSG00000009307	CSDE1	1:114716913-114758676	protein_coding	0.153442	0.388703	0.693024	0.888161	669.129	0.394755
ENSG00000009413	REV3L	6:111299028-111483715	protein_coding	-0.430721	0.873242	0.621841	0.851925	17.4986	-0.493243
ENSG00000009780	FAM76A	1:27725961-27763116	protein_coding	-0.809735	0.6432	0.208061	0.525002	31.4662	-1.25892
ENSG00000009844	VTA1	6:142147162-142224685	protein_coding	0.945953	0.465043	0.0419395	0.209592	88.897	2.03412
ENSG00000009950	MLXIPL	7:73593194-73624543	protein_coding	-1.67294	1.38346	0.22657	NA	6.13071	-1.20924
ENSG00000010017	RANBP9	6:13621498-13711835	protein_coding	-0.357988	0.398843	0.369417	0.685109	135.948	-0.897567
ENSG00000010072	SPRTN	1:231337104-231355023	protein_coding	-0.318043	0.57121	0.577672	0.829978	42.0969	-0.556789
ENSG00000010165	EEF1AKNMT	1:171781660-171814023	protein_coding	-0.350824	0.284241	0.21711	0.535078	2178.1	-1.23425
ENSG00000010244	ZNF207	17:32350117-32381886	protein_coding	0.342569	0.316085	0.278459	0.602976	1508.75	1.08379
ENSG00000010256	UQCRC1	3:48599002-48610976	protein_coding	-0.0732065	0.290756	0.801211	0.930897	10100.7	-0.25178
ENSG00000010270	STARD3NL	7:38178222-38230671	protein_coding	-0.586665	0.330571	0.0759471	0.301448	481.648	-1.7747
ENSG00000010278	CD9	12:6199715-6238271	protein_coding	0.191914	0.303573	0.527268	0.798459	3600.99	0.632182
ENSG00000010310	GIPR	19:45668221-45683722	protein_coding	-0.461698	1.31864	0.726239	NA	6.30444	-0.350133
ENSG00000010318	PHF7	3:52410660-52423641	protein_coding	-0.162071	0.939495	0.863038	0.955342	12.8977	-0.172508
ENSG00000010322	NISCH	3:52455118-52493068	protein_coding	-0.457281	0.308659	0.138471	0.429174	814.115	-1.48151
ENSG00000010404	IDS	X:149476988-149521096	protein_coding	0.900633	0.919817	0.327509	0.649112	14.5493	0.979144
ENSG00000010539	ZNF200	16:3222325-3236221	protein_coding	-0.635831	0.459876	0.166784	0.469583	105.782	-1.38261
ENSG00000010704	HFE	6:26087281-26098343	protein_coding	-0.0828107	0.35292	0.814485	0.93712	277.652	-0.234645
ENSG00000010810	FYN	6:111660332-111873452	protein_coding	-0.3914	0.284454	0.168831	0.472689	1445.15	-1.37597
ENSG00000010818	HIVEP2	6:142751469-142956698	protein_coding	0.487466	1.01899	0.632379	NA	10.8106	0.478381
ENSG00000011007	ELOA	1:23743155-23762059	protein_coding	0.328165	0.350664	0.349357	0.668482	436.101	0.935837
ENSG00000011009	LYPLA2	1:23791145-23795539	protein_coding	0.901644	0.339307	0.00787669	0.0687441	2103.33	2.65731
ENSG00000011021	CLCN6	1:11806096-11848079	protein_coding	0.203137	0.352788	0.564746	0.821838	247.56	0.575807
ENSG00000011028	MRC2	17:62627670-62693597	protein_coding	-0.431888	0.299427	0.149195	0.444051	1646.05	-1.44238
ENSG00000011105	TSPAN9	12:3077355-3286564	protein_coding	-0.410271	0.331103	0.215307	0.532627	388.185	-1.2391
ENSG00000011132	APBA3	19:3750772-3761692	protein_coding	0.718777	0.34825	0.0390207	0.200639	281.581	2.06397
ENSG00000011143	MKS1	17:58205441-58219605	protein_coding	-0.933421	0.35762	0.00905173	0.0758928	259.463	-2.61009
ENSG00000011198	ABHD5	3:43690108-43734371	protein_coding	0.729048	0.346724	0.0354938	0.188558	231.817	2.10268
ENSG00000011243	AKAP8L	19:15380050-15419141	protein_coding	-0.325223	0.319166	0.308213	0.629709	1655.86	-1.01898
ENSG00000011258	MBTD1	17:51177425-51260163	protein_coding	-1.53347	0.979834	0.117577	0.390998	15.0573	-1.56503
ENSG00000011260	UTP18	17:51260546-51297936	protein_coding	-0.134774	0.324431	0.677837	0.882051	442.891	-0.415417
ENSG00000011275	RNF216	7:5620047-5781696	protein_coding	-0.100261	0.322873	0.756159	0.914676	586.746	-0.310528
ENSG00000011295	TTC19	17:15999784-16045015	protein_coding	-0.493008	0.330421	0.135684	0.424981	317.227	-1.49206
ENSG00000011304	PTBP1	19:797075-812327	protein_coding	-0.569701	0.275301	0.0385113	0.199578	10173.8	-2.06937
ENSG00000011376	LARS2	3:45388561-45554726	protein_coding	-0.375295	0.283646	0.185798	0.497531	1635.34	-1.32311
ENSG00000011405	PIK3C2A	11:17077730-17207983	protein_coding	-0.637881	0.816345	0.434575	0.73759	20.2877	-0.781386
ENSG00000011422	PLAUR	19:43646095-43670547	protein_coding	0.892761	0.348668	0.0104524	0.0839308	1374.87	2.56049
ENSG00000011426	ANLN	7:36389821-36453791	protein_coding	-1.38318	0.515942	0.00734283	0.0651402	75.7797	-2.68088
ENSG00000011451	WIZ	19:15419978-15449956	protein_coding	0.212809	0.298213	0.475466	0.765441	986.733	0.713614
ENSG00000011454	RABGAP1	9:122940833-123104866	protein_coding	-0.253115	0.495803	0.60969	0.846527	68.8992	-0.510516
ENSG00000011465	DCN	12:91140484-91183217	protein_coding	3.10813	1.29493	0.016385	NA	10.4085	2.40022
ENSG00000011485	PPP5C	19:46347087-46392981	protein_coding	-0.361455	0.319456	0.257858	0.582642	2855.61	-1.13147
ENSG00000011523	CEP68	2:65056366-65087004	protein_coding	-0.278652	0.356387	0.434286	0.737324	243.936	-0.781879
ENSG00000011566	MAP4K3	2:39249266-39437301	protein_coding	-0.205086	0.810648	0.800276	0.930894	21.7078	-0.252991
ENSG00000011590	ZBTB32	19:35704558-35717038	protein_coding	6.26558	1.93419	0.00119791	NA	7.12975	3.23938
ENSG00000011638	TMEM159	16:21158377-21180616	protein_coding	-0.313387	0.437115	0.473408	0.764043	96.6464	-0.716945
ENSG00000011677	GABRA3	X:152166234-152451315	protein_coding	-0.640175	0.494466	0.195431	0.510364	75.5388	-1.29468
ENSG00000012048	BRCA1	17:43044295-43170245	protein_coding	-0.886601	0.588377	0.131847	0.418419	49.5235	-1.50686
ENSG00000012061	ERCC1	19:45407334-45478828	protein_coding	0.169593	0.364907	0.642106	0.86386	1059.89	0.464756
ENSG00000012124	CD22	19:35319261-35347361	protein_coding	-0.324591	0.571641	0.570155	0.825089	58.1526	-0.567823
ENSG00000012171	SEMA3B	3:50267558-50277546	protein_coding	-0.485636	0.322808	0.132476	0.419141	1434.33	-1.50441
ENSG00000012174	MBTPS2	X:21839617-21885423	protein_coding	-0.392967	0.558813	0.481921	0.769256	64.2108	-0.703217
ENSG00000012211	PRICKLE3	X:49174802-49186528	protein_coding	-0.142992	0.310941	0.645611	0.865624	638.579	-0.459868
ENSG00000012232	EXTL3	8:28600469-28755599	protein_coding	-0.688018	0.29788	0.0209041	0.133705	1622.98	-2.30971
ENSG00000012660	ELOVL5	6:53267398-53349179	protein_coding	0.283066	0.32679	0.386378	0.699484	706.763	0.866204
ENSG00000012822	CALCOCO1	12:53708517-53727745	protein_coding	0.499416	0.342413	0.144698	0.438706	660.787	1.45852
ENSG00000012983	MAP4K5	14:50418501-50561126	protein_coding	0.319146	0.85325	0.708378	0.8929	19.4511	0.374036
ENSG00000013288	MAN2B2	4:6575189-6623362	protein_coding	0.271115	0.352427	0.441727	0.74199	329.018	0.76928
ENSG00000013306	SLC25A39	17:44319625-44324870	protein_coding	0.460645	0.29551	0.11904	0.394204	9945.1	1.55882
ENSG00000013374	NUB1	7:151341699-151378449	protein_coding	0.298432	0.360436	0.407684	0.71613	204.401	0.827976
ENSG00000013375	PGM3	6:83161150-83193936	protein_coding	0.757667	0.563772	0.178973	0.486919	49.1909	1.34392
ENSG00000013392	RWDD2A	6:83193357-83198935	protein_coding	0.349259	0.753372	0.642939	0.86386	22.1312	0.463594
ENSG00000013441	CLK1	2:200853009-200864744	protein_coding	-0.109395	0.669165	0.870141	0.95795	36.1196	-0.16348
ENSG00000013503	POLR3B	12:106357748-106510198	protein_coding	0.225509	0.628484	0.719734	0.897631	39.0076	0.358814
ENSG00000013523	ANGEL1	14:76786009-76826246	protein_coding	-0.89841	0.327736	0.00612047	0.056276	403.092	-2.74126
ENSG00000013561	RNF14	5:141958328-141990292	protein_coding	0.344051	0.36857	0.350575	0.669389	188.32	0.933475
ENSG00000013563	DNASE1L1	X:154401236-154412112	protein_coding	0.627303	0.31433	0.0459682	0.222646	608.554	1.99569
ENSG00000013573	DDX11	12:31073860-31104799	protein_coding	-0.469536	0.301878	0.119855	0.395783	1011.17	-1.55538
ENSG00000013583	HEBP1	12:12974870-13000265	protein_coding	-0.327174	0.302256	0.279056	0.602986	643.401	-1.08244
ENSG00000013619	MAMLD1	X:150361422-150514178	protein_coding	-0.387234	0.311557	0.213904	0.531376	528.326	-1.2429
ENSG00000014123	UFL1	6:96521595-96555276	protein_coding	-0.00864292	1.50178	0.995408	NA	4.81933	-0.00575512
ENSG00000014138	POLA2	11:65261920-65305589	protein_coding	-0.28944	0.369334	0.433227	0.73625	170.76	-0.783681
ENSG00000014164	ZC3H3	8:143437659-143541447	protein_coding	0.366217	0.321354	0.254451	0.578158	603.878	1.13961
ENSG00000014216	CAPN1	11:65180566-65212006	protein_coding	0.394225	0.291692	0.176531	0.483682	2815.16	1.35151
ENSG00000014641	MDH1	2:63588609-63607197	protein_coding	-0.00161637	0.310442	0.995846	0.998918	1798.09	-0.00520669
ENSG00000014824	SLC30A9	4:41990502-42090461	protein_coding	0.0337371	0.805808	0.966604	0.987163	20.4672	0.0418674
ENSG00000014914	MTMR11	1:149928651-149936879	protein_coding	0.671586	0.40857	0.100228	0.355661	126.947	1.64375
ENSG00000014919	COX15	10:99710868-99732127	protein_coding	0.52554	0.387408	0.174924	0.481355	360.532	1.35655
ENSG00000015153	YAF2	12:42157104-42238349	protein_coding	0.559825	0.515282	0.277283	0.601676	61.3863	1.08644
ENSG00000015171	ZMYND11	10:134465-254637	protein_coding	-0.563845	0.671374	0.401	0.710304	30.5741	-0.839837
ENSG00000015475	BID	22:17734138-17774770	protein_coding	-0.427638	0.313499	0.172542	0.47813	749.152	-1.36408
ENSG00000015532	XYLT2	17:50346126-50363138	protein_coding	-0.0180442	0.315547	0.954399	0.983887	771.593	-0.0571838
ENSG00000015676	NUDCD3	7:44379119-44490658	protein_coding	-0.514661	0.290828	0.0767868	0.303663	1327.43	-1.76964
ENSG00000016864	GLT8D1	3:52694488-52706032	protein_coding	-0.0180766	0.389	0.962936	0.986135	151.639	-0.0464694
ENSG00000017260	ATP2C1	3:130850595-131016712	protein_coding	0.0895335	0.475052	0.850507	0.950576	100.708	0.188471
ENSG00000017797	RALBP1	18:9475009-9538114	protein_coding	0.562992	0.418982	0.179041	0.486919	105.792	1.34371
ENSG00000018189	RUFY3	4:70704204-70808619	protein_coding	-0.332855	0.708242	0.638375	0.862421	26.7126	-0.469973
ENSG00000018280	SLC11A1	2:218382029-218396894	protein_coding	1.65526	0.975619	0.0897677	0.332446	15.5223	1.69662
ENSG00000018408	WWTR1	3:149517235-149736714	protein_coding	0.151376	0.314458	0.630241	0.857347	447.213	0.481388
ENSG00000018510	AGPS	2:177392757-177559299	protein_coding	0.136055	0.557296	0.807126	0.934277	63.1489	0.244135
ENSG00000018610	CXorf56	X:119538149-119565409	protein_coding	0.0441586	0.332587	0.894373	0.965303	1015.03	0.132773
ENSG00000018699	TTC27	2:32628032-32821051	protein_coding	0.469684	0.474504	0.322251	0.644222	102.339	0.989843
ENSG00000019144	PHLDB1	11:118606440-118658031	protein_coding	0.0876268	0.307867	0.775931	0.920571	1385.62	0.284625
ENSG00000019169	MARCO	2:118942166-118994660	protein_coding	1.20892	1.34414	0.368441	NA	8.16284	0.899397
ENSG00000019186	CYP24A1	20:54153446-54173986	protein_coding	1.98191	1.40691	0.158925	NA	6.35474	1.4087
ENSG00000019549	SNAI2	8:48917598-48921740	protein_coding	0.295109	0.527252	0.575676	0.828861	212.999	0.559711
ENSG00000019995	ZRANB1	10:124942123-124988189	protein_coding	0.410012	0.468239	0.381222	0.695988	99.0899	0.875646
ENSG00000020129	NCDN	1:35557473-35567274	protein_coding	0.767666	0.299117	0.0102749	0.0827862	1226.85	2.56644
ENSG00000020181	ADGRA2	8:37784191-37844896	protein_coding	0.633342	0.532753	0.234514	0.554967	66.1527	1.18881
ENSG00000020256	ZFP64	20:52051663-52204308	protein_coding	-0.244139	0.355585	0.492345	0.77548	486.176	-0.686584
ENSG00000020426	MNAT1	14:60734742-60969965	protein_coding	0.719524	0.6041	0.233627	0.55456	37.3782	1.19107
ENSG00000020577	SAMD4A	14:54566117-54793315	protein_coding	0.905044	0.431372	0.0359	0.189865	212.317	2.09806
ENSG00000020922	MRE11	11:94415570-94493885	protein_coding	-1.27577	0.819603	0.119571	0.395192	23.0257	-1.55658
ENSG00000021355	SERPINB1	6:2832332-2841959	protein_coding	0.192893	0.287882	0.502832	0.78302	1169.4	0.670041
ENSG00000021574	SPAST	2:32063556-32157637	protein_coding	-0.947005	1.07301	0.377467	NA	10.5652	-0.882572
ENSG00000021645	NRXN3	14:78170373-79868290	protein_coding	-0.367141	1.24668	0.76838	NA	7.19029	-0.294494
ENSG00000021776	AQR	15:34851782-34969742	protein_coding	-0.520409	0.573536	0.364211	0.680857	52.7924	-0.90737
ENSG00000022267	FHL1	X:136146702-136211359	protein_coding	-0.631425	0.679957	0.353084	0.671278	28.4451	-0.928625
ENSG00000022277	RTF2	20:56468585-56519449	protein_coding	0.275478	0.290279	0.342615	0.662405	1414.16	0.949011
ENSG00000022840	RNF10	12:120533480-120577588	protein_coding	-0.580685	0.283954	0.0408552	0.206841	2378.81	-2.045
ENSG00000022976	ZNF839	14:102317377-102342702	protein_coding	0.225287	0.395224	0.568663	0.82454	131.64	0.570022
ENSG00000023041	ZDHHC6	10:112424428-112446917	protein_coding	-0.0807863	0.343135	0.81387	0.936686	448.496	-0.235436
ENSG00000023171	GRAMD1B	11:123358428-123627774	protein_coding	0.0378536	0.301778	0.900179	0.966182	1847.63	0.125435
ENSG00000023287	RB1CC1	8:52622458-52745843	protein_coding	-0.667489	1.11895	0.55082	NA	9.95861	-0.596532
ENSG00000023318	ERP44	9:99979185-100099000	protein_coding	0.874636	0.398181	0.0280505	0.162649	159.628	2.19658
ENSG00000023516	AKAP11	13:42272152-42323261	protein_coding	-0.901089	1.23214	0.464585	NA	7.59304	-0.731318
ENSG00000023572	GLRX2	1:193090866-193106114	protein_coding	-0.694357	0.322796	0.0314705	0.174866	355.853	-2.15107
ENSG00000023697	DERA	12:15911302-16037381	protein_coding	-0.155232	0.340406	0.648375	0.866608	262.463	-0.456021
ENSG00000023734	STRAP	12:15882387-15903478	protein_coding	0.479132	0.285284	0.0930557	0.340295	1841.76	1.67949
ENSG00000023839	ABCC2	10:99782640-99852594	protein_coding	0.525193	0.383849	0.171241	0.476755	608.8	1.36823
ENSG00000023892	DEF6	6:35297818-35321771	protein_coding	-1.72649	0.928256	0.0628957	0.2716	18.7064	-1.85993
ENSG00000024048	UBR2	6:42564062-42693504	protein_coding	-0.103126	0.513648	0.840878	0.948067	56.4892	-0.200771
ENSG00000024862	CCDC28A	6:138773509-138793319	protein_coding	0.70033	0.620034	0.258686	0.583086	34.5688	1.1295
ENSG00000025156	HSF2	6:122399551-122433119	protein_coding	-0.95905	0.781621	0.219822	0.537847	23.3648	-1.227
ENSG00000025293	PHF20	20:35771974-35950370	protein_coding	0.297375	0.324117	0.358885	0.67591	605.724	0.917492
ENSG00000025434	NR1H3	11:47248300-47269033	protein_coding	0.329974	0.308866	0.285367	0.609509	669.674	1.06834
ENSG00000025770	NCAPH2	22:50508224-50524780	protein_coding	-0.439741	0.306918	0.151925	0.447875	1408.69	-1.43277
ENSG00000025772	TOMM34	20:44942130-44960397	protein_coding	-0.0482214	0.295178	0.870232	0.95795	2340.68	-0.163364
ENSG00000025796	SEC63	6:107867756-107958208	protein_coding	-0.693537	0.625401	0.267453	0.592157	49.1548	-1.10895
ENSG00000025800	KPNA6	1:32108056-32176563	protein_coding	-0.305754	0.310246	0.324368	0.646516	1631.73	-0.985521
ENSG00000026103	FAS	10:88990531-89017059	protein_coding	2.20854	1.0427	0.034167	0.1839	13.4305	2.1181
ENSG00000027001	MIPEP	13:23730189-23889400	protein_coding	-0.530178	0.334252	0.112703	0.380773	288.315	-1.58616
ENSG00000027847	B4GALT7	5:177600132-177610330	protein_coding	0.952659	0.366101	0.00926346	0.0771543	472.418	2.60217
ENSG00000027869	SH2D2A	1:156806243-156816848	protein_coding	0.130256	0.368076	0.723426	0.89888	235.846	0.353884
ENSG00000028116	VRK2	2:57907629-58159920	protein_coding	-0.247447	1.13626	0.827606	0.941794	13.0056	-0.217773
ENSG00000028203	VEZT	12:95217746-95302799	protein_coding	0.318469	0.653737	0.626151	0.854084	30.9668	0.487152
ENSG00000028310	BRD9	5:850291-892801	protein_coding	-0.704698	0.287113	0.0141108	0.102728	2006.45	-2.45443
ENSG00000028528	SNX1	15:64094123-64146090	protein_coding	0.145757	0.294607	0.620777	0.851557	1648.3	0.494749
ENSG00000028839	TBPL1	6:133952170-133990432	protein_coding	0.273765	0.51996	0.598533	0.8405	61.5935	0.526511
ENSG00000029153	ARNTL2	12:27332854-27425289	protein_coding	1.26643	0.788201	0.108113	0.371729	24.2185	1.60673
ENSG00000029363	BCLAF1	6:136256627-136289851	protein_coding	-0.873842	0.813646	0.28283	0.606605	27.7852	-1.07398
ENSG00000029364	SLC39A9	14:69398015-69462390	protein_coding	-0.225301	0.321786	0.48383	0.770642	493.659	-0.700156
ENSG00000029534	ANK1	8:41653220-41896762	protein_coding	0.151192	0.667385	0.820779	0.939298	30.1782	0.226543
ENSG00000029639	TFB1M	6:155256134-155314493	protein_coding	0.394368	0.387862	0.309261	0.630872	147.754	1.01677
ENSG00000029725	RABEP1	17:5282265-5386340	protein_coding	0.204323	0.345396	0.554144	0.814449	404.816	0.591562
ENSG00000030066	NUP160	11:47778087-47848555	protein_coding	0.905648	0.723611	0.210727	0.527018	26.9652	1.25157
ENSG00000030110	BAK1	6:33572547-33580293	protein_coding	0.0243746	0.300028	0.93525	0.977839	945.492	0.0812411
ENSG00000031003	FAM13B	5:137937960-138051961	protein_coding	-0.153945	0.634264	0.808227	0.934673	43.782	-0.242714
ENSG00000031698	SARS1	1:109213918-109238182	protein_coding	0.562811	0.308409	0.0680189	0.282467	7809.48	1.82488
ENSG00000031823	RANBP3	19:5916139-5978142	protein_coding	-0.0752337	0.307702	0.806842	0.934193	2014.75	-0.244502
ENSG00000032389	EIPR1	2:3188925-3377830	protein_coding	0.120179	0.301284	0.689974	0.887459	719.983	0.39889
ENSG00000032444	PNPLA6	19:7534004-7561764	protein_coding	-0.489303	0.298729	0.101433	0.358588	1188.19	-1.63795
ENSG00000033030	ZCCHC8	12:122471599-122501073	protein_coding	-0.0258651	0.504931	0.959146	0.985001	73.0601	-0.0512251
ENSG00000033050	ABCF2	7:151211484-151227205	protein_coding	-0.0440294	0.290813	0.879659	0.961029	1113.17	-0.151401
ENSG00000033100	CHPF2	7:151232489-151238827	protein_coding	0.192366	0.31163	0.537043	0.80397	1556.92	0.617291
ENSG00000033170	FUT8	14:65410592-65744121	protein_coding	1.46588	0.909832	0.107147	0.369802	14.8423	1.61115
ENSG00000033178	UBA6	4:67612652-67701155	protein_coding	-0.950874	0.926559	0.304778	0.626478	16.1761	-1.02624
ENSG00000033327	GAB2	11:78215293-78418348	protein_coding	0.295894	0.307592	0.336065	0.656509	686.163	0.96197
ENSG00000033627	ATP6V0A1	17:42458844-42522582	protein_coding	-0.305502	0.291649	0.294869	0.618808	1247.28	-1.0475
ENSG00000033800	PIAS1	15:68054309-68198603	protein_coding	0.883819	0.561112	0.115229	0.385897	53.9442	1.57512
ENSG00000033867	SLC4A7	3:27372721-27484420	protein_coding	0.298957	0.835708	0.720546	0.897631	22.169	0.357729
ENSG00000034152	MAP2K3	17:21284672-21315232	protein_coding	0.362619	0.291116	0.212904	0.530226	2535.58	1.24562
ENSG00000034510	TMSB10	2:84905656-84906671	protein_coding	0.513692	0.388868	0.186504	0.498521	42143.1	1.32099
ENSG00000034533	ASTE1	3:131013875-131027649	protein_coding	0.163708	0.690734	0.812653	0.93635	26.5976	0.237005
ENSG00000034677	RNF19A	8:100257060-100336218	protein_coding	-0.0284941	0.721645	0.968504	0.987824	24.939	-0.0394849
ENSG00000034693	PEX3	6:143450805-143490616	protein_coding	0.926473	0.615355	0.132172	0.418852	48.9504	1.50559
ENSG00000034713	GABARAPL2	16:75566375-75577881	protein_coding	-0.357932	0.305124	0.240767	0.562954	1009.75	-1.17307
ENSG00000035141	FAM136A	2:70295975-70302090	protein_coding	0.416004	0.28693	0.147102	0.440933	1434.13	1.44984
ENSG00000035403	VCL	10:73995193-74121363	protein_coding	0.635526	0.298991	0.0335394	0.181926	1536.08	2.12557
ENSG00000035499	DEPDC1B	5:60596912-60700190	protein_coding	-0.508097	0.528948	0.336763	0.657143	61.4118	-0.960581
ENSG00000035664	DAPK2	15:63907036-64072033	protein_coding	1.17759	0.421343	0.00519258	0.0501937	129.051	2.79484
ENSG00000035681	NSMAF	8:58583508-58659853	protein_coding	0.101018	0.442709	0.819505	0.939158	152.28	0.228182
ENSG00000035687	ADSS2	1:244408494-244451909	protein_coding	0.107959	0.411564	0.79308	0.928427	134.959	0.262313
ENSG00000035862	TIMP2	17:78852977-78925387	protein_coding	-0.241529	0.283536	0.394299	0.705607	5223.49	-0.851846
ENSG00000035928	RFC1	4:39287456-39366375	protein_coding	-0.649642	0.738201	0.378841	0.693761	37.576	-0.880034
ENSG00000036054	TBC1D23	3:100260992-100325251	protein_coding	0.237703	0.806206	0.768115	0.918269	19.6046	0.294842
ENSG00000036257	CUL3	2:224470150-224585397	protein_coding	-0.747197	0.881369	0.396567	0.70696	19.2465	-0.847768
ENSG00000036549	ZZZ3	1:77562416-77683419	protein_coding	0.200821	0.542421	0.71121	0.89413	59.1713	0.370232
ENSG00000036672	USP2	11:119355215-119381711	protein_coding	-0.86484	0.388109	0.0258577	0.154183	201.102	-2.22834
ENSG00000037241	RPL26L1	5:172958729-172969771	protein_coding	0.278141	0.40569	0.492966	0.775811	579.173	0.685599
ENSG00000037474	NSUN2	5:6599239-6633291	protein_coding	0.0568068	0.276828	0.837411	0.946951	3956.77	0.205206
ENSG00000037637	FBXO42	1:16246840-16352480	protein_coding	-0.210593	0.3469	0.543804	0.808373	252.86	-0.607071
ENSG00000037749	MFAP3	5:154038906-154220478	protein_coding	0.845678	0.721845	0.241378	0.563871	30.6909	1.17155
ENSG00000037757	MRI1	19:13764522-13774282	protein_coding	0.161582	0.289993	0.577395	0.829958	1388.92	0.557193
ENSG00000037897	METTL1	12:57768471-57772119	protein_coding	-0.134858	0.399905	0.735947	0.905224	534.988	-0.337225
ENSG00000037965	HOXC8	12:54008985-54012769	protein_coding	-0.223982	1.39502	0.872441	NA	5.73444	-0.160558
ENSG00000038002	AGA	4:177430774-177442437	protein_coding	0.233678	0.573182	0.683505	0.883936	41.3837	0.407685
ENSG00000038210	PI4K2B	4:25160663-25279204	protein_coding	0.246404	0.714106	0.730056	0.902348	25.4565	0.345052
ENSG00000038219	BOD1L1	4:13568738-13627725	protein_coding	-1.04009	0.735381	0.157259	0.455324	34.457	-1.41435
ENSG00000038274	MAT2B	5:163503114-163519354	protein_coding	-0.599341	0.337356	0.0756363	0.300618	469.563	-1.77659
ENSG00000038295	TLL1	4:165873237-166104457	protein_coding	0.160316	0.537837	0.765645	0.917535	49.3365	0.298076
ENSG00000038358	EDC4	16:67873052-67884499	protein_coding	-0.545348	0.290328	0.0603283	0.264427	1669.32	-1.87839
ENSG00000038382	TRIO	5:14143342-14532128	protein_coding	0.467481	0.33952	0.168547	0.472363	888.822	1.37689
ENSG00000038532	CLEC16A	16:10944564-11182186	protein_coding	-0.269274	0.309626	0.384478	0.698793	625.312	-0.869676
ENSG00000039068	CDH1	16:68737292-68835541	protein_coding	-0.135078	0.72988	0.853175	0.951165	25.379	-0.185069
ENSG00000039123	MTREX	5:55307989-55425579	protein_coding	-1.38588	0.82399	0.0925867	0.339523	26.0528	-1.68191
ENSG00000039139	DNAH5	5:13690331-13944543	protein_coding	0.960867	0.85853	0.263055	0.587584	16.5524	1.1192
ENSG00000039319	ZFYVE16	5:80408013-80483379	protein_coding	-0.645743	0.96288	0.502451	0.782942	12.4403	-0.670638
ENSG00000039523	RIPOR1	16:67518418-67546788	protein_coding	-0.330688	0.315748	0.294953	0.618808	3497.2	-1.04732
ENSG00000039560	RAI14	5:34656328-34832612	protein_coding	0.674012	1.04811	0.520174	NA	10.645	0.643077
ENSG00000039650	PNKP	19:49859882-49878351	protein_coding	-0.0259222	0.340035	0.939233	0.978789	354.469	-0.0762338
ENSG00000040199	PHLPP2	16:71637835-71724701	protein_coding	-0.374014	0.521604	0.473345	0.764043	59.3751	-0.717046
ENSG00000040275	SPDL1	5:169583636-169604778	protein_coding	-0.77077	0.769479	0.316499	0.638178	26.6655	-1.00168
ENSG00000040341	STAU2	8:73420369-73747708	protein_coding	-1.18751	0.707578	0.0932932	0.340743	28.4421	-1.67828
ENSG00000040487	SLC66A1	1:19312326-19329300	protein_coding	0.530316	0.394418	0.17877	0.486919	236.524	1.34455
ENSG00000040531	CTNS	17:3636459-3663103	protein_coding	-0.157429	0.334607	0.638005	0.862211	604.993	-0.47049
ENSG00000040608	RTN4R	22:20241415-20283246	protein_coding	-0.317487	0.45895	0.489084	0.773673	105.22	-0.691767
ENSG00000040633	PHF23	17:7235029-7239722	protein_coding	0.00128399	0.319686	0.996795	0.999494	3125.02	0.0040164
ENSG00000040731	CDH10	5:24487100-24644978	protein_coding	0.634078	1.0216	0.534815	NA	11.2145	0.620673
ENSG00000040933	INPP4A	2:98444854-98594392	protein_coding	-0.531628	0.371781	0.152732	0.448756	190.829	-1.42995
ENSG00000041353	RAB27B	18:54717860-54895516	protein_coding	1.18074	0.864517	0.172008	0.477867	16.8642	1.36578
ENSG00000041357	PSMA4	15:78540405-78552417	protein_coding	0.385287	0.318637	0.226597	0.546081	964.298	1.20917
ENSG00000041515	MYO16	13:108596152-109208005	protein_coding	1.38203	0.682588	0.0428987	0.212734	29.4402	2.0247
ENSG00000041802	LSG1	3:194640791-194672463	protein_coding	0.250101	0.329012	0.447162	0.746655	506.26	0.760156
ENSG00000041880	PARP3	3:51942345-51948867	protein_coding	0.274544	0.331777	0.407957	0.71613	560.524	0.827493
ENSG00000041988	THAP3	1:6624866-6635586	protein_coding	-0.0956967	0.338269	0.777253	0.9212	370.128	-0.282901
ENSG00000042088	TDP1	14:89954939-90044764	protein_coding	-0.643549	0.356261	0.0708561	0.289652	268.563	-1.8064
ENSG00000042286	AIFM2	10:70098223-70132934	protein_coding	-0.0333812	0.333996	0.920388	0.973246	1215.09	-0.0999449
ENSG00000042429	MED17	11:93784227-93814963	protein_coding	0.46879	0.682977	0.492465	0.77548	30.8426	0.686393
ENSG00000042445	RETSAT	2:85341955-85354531	protein_coding	0.265511	0.287037	0.354963	0.6728	2368.95	0.925006
ENSG00000042493	CAPG	2:85394753-85418432	protein_coding	0.484763	0.348632	0.164385	0.465653	8016.32	1.39047
ENSG00000042753	AP2S1	19:46838136-46850846	protein_coding	-0.0171369	0.28263	0.951651	0.983688	3601.7	-0.0606335
ENSG00000043093	DCUN1D1	3:182938074-182985953	protein_coding	-0.2944	0.676165	0.663275	0.87545	30.6014	-0.435396
ENSG00000043143	JADE2	5:134524312-134583230	protein_coding	-0.417445	0.293991	0.155631	0.452646	2866.31	-1.41992
ENSG00000043355	ZIC2	13:99981784-99986765	protein_coding	-0.26355	0.362786	0.467555	0.760564	236.253	-0.726462
ENSG00000043514	TRIT1	1:39838110-39883511	protein_coding	0.183013	0.422613	0.664978	0.875994	153.616	0.433051
ENSG00000043591	ADRB1	10:114043866-114046904	protein_coding	0.365381	0.60847	0.548179	0.81168	43.9304	0.600491
ENSG00000044115	CTNNA1	5:138610967-138935034	protein_coding	-0.022073	0.283548	0.937951	0.978789	3883.04	-0.0778455
ENSG00000044446	PHKA2	X:18892298-18984114	protein_coding	-0.705438	0.335013	0.03523	0.187618	473.024	-2.1057
ENSG00000044459	CNTLN	9:17134982-17503923	protein_coding	0.338634	0.899054	0.706429	0.8929	14.3977	0.376656
ENSG00000044574	HSPA5	9:125234853-125241343	protein_coding	0.155592	0.315625	0.622037	0.851925	2616.93	0.492965
ENSG00000046604	DSG2	18:31498177-31549008	protein_coding	0.142667	0.543334	0.792877	0.928427	81.1296	0.262577
ENSG00000046647	GEMIN8	X:14008279-14029893	protein_coding	0.106104	0.42993	0.805068	0.933536	106.928	0.246793
ENSG00000046651	OFD1	X:13734745-13769357	protein_coding	-0.56162	1.04555	0.591161	0.83622	11.8681	-0.537154
ENSG00000046653	GPM6B	X:13770939-13938638	protein_coding	-0.626968	0.458848	0.171815	0.477867	97.1938	-1.3664
ENSG00000047056	WDR37	10:1049538-1132384	protein_coding	-0.091158	0.396073	0.817972	0.938672	233.971	-0.230155
ENSG00000047188	YTHDC2	5:113513694-113595285	protein_coding	-0.240603	0.788782	0.760342	0.916427	23.6198	-0.305032
ENSG00000047230	CTPS2	X:16587999-16712936	protein_coding	-0.456003	0.364121	0.210447	0.527018	222.26	-1.25234
ENSG00000047249	ATP6V1H	8:53715543-53843558	protein_coding	0.343189	0.35367	0.331864	0.652857	498.652	0.970366
ENSG00000047315	POLR2B	4:56977722-57031158	protein_coding	0.28502	0.54359	0.60005	0.841533	186.655	0.524328
ENSG00000047410	TPR	1:186311652-186375693	protein_coding	-0.585288	0.500633	0.242365	0.5649	104.787	-1.16909
ENSG00000047578	KIAA0556	16:27550133-27780369	protein_coding	0.230247	0.352555	0.513704	0.789781	277.437	0.653081
ENSG00000047579	DTNBP1	6:15522807-15663058	protein_coding	-0.614108	0.332679	0.0648999	0.27639	789.083	-1.84595
ENSG00000047597	XK	X:37685791-37732130	protein_coding	-2.28877	0.92939	0.0137911	0.101315	15.7857	-2.46266
ENSG00000047621	C12orf4	12:4487735-4538508	protein_coding	0.217219	1.26341	0.863492	NA	9.34013	0.17193
ENSG00000047634	SCML1	X:17737449-17754988	protein_coding	0.274058	0.540663	0.612231	0.847766	65.2651	0.506892
ENSG00000047849	MAP4	3:47850690-48089272	protein_coding	0.372196	0.275805	0.17718	0.484444	4525.12	1.34949
ENSG00000047932	GOPC	6:117560269-117602542	protein_coding	0.323107	0.641048	0.614241	0.848681	33.9259	0.504029
ENSG00000048028	USP28	11:113797874-113875570	protein_coding	0.297338	0.574128	0.604531	0.843823	54.6011	0.517896
ENSG00000048140	TSPAN17	5:176647387-176659054	protein_coding	-0.724593	0.301044	0.0160869	0.11222	1075.14	-2.40694
ENSG00000048162	NOP16	5:176383938-176388927	protein_coding	0.181792	0.300872	0.545701	0.809607	2553.15	0.604215
ENSG00000048342	CC2D2A	4:15469865-15601552	protein_coding	-0.245051	0.481942	0.611126	0.847044	137.323	-0.508466
ENSG00000048392	RRM2B	8:102204502-102238961	protein_coding	1.06072	1.13532	0.350152	NA	10.2665	0.934295
ENSG00000048405	ZNF800	7:127346790-127431924	protein_coding	0.850054	1.23682	0.491899	NA	7.91245	0.687292
ENSG00000048471	SNX29	16:11976734-12574287	protein_coding	0.691025	0.420545	0.100349	0.355981	114.249	1.64317
ENSG00000048649	RSF1	11:77659996-77821017	protein_coding	0.193301	0.885388	0.827177	0.941487	15.5639	0.218324
ENSG00000048707	VPS13D	1:12230030-12512047	protein_coding	-0.628429	0.590857	0.287515	0.611367	49.8795	-1.06359
ENSG00000048828	FAM120A	9:93451685-93566112	protein_coding	0.335572	0.336712	0.318951	0.641268	698.779	0.996615
ENSG00000048991	R3HDM1	2:135531455-135725270	protein_coding	0.210293	0.476878	0.659228	0.87329	90.7553	0.440979
ENSG00000049089	COL9A2	1:40300489-40317813	protein_coding	1.24398	0.54898	0.0234523	0.144845	51.3266	2.26598
ENSG00000049130	KITLG	12:88492793-88580851	protein_coding	-1.60006	0.962916	0.0965764	0.348333	19.3085	-1.66168
ENSG00000049167	ERCC8	5:60866454-60945073	protein_coding	-0.319723	0.559206	0.567495	0.82385	60.5354	-0.571745
ENSG00000049192	ADAMTS6	5:65148738-65481920	protein_coding	-0.20127	1.16245	0.862539	NA	8.42347	-0.173142
ENSG00000049239	H6PD	1:9234774-9271337	protein_coding	0.453515	0.320122	0.156572	0.454231	442.162	1.4167
ENSG00000049245	VAMP3	1:7771296-7781432	protein_coding	0.176788	0.30798	0.565951	0.822572	925.43	0.574025
ENSG00000049246	PER3	1:7784320-7845177	protein_coding	-1.54354	1.26782	0.223422	NA	7.56489	-1.21748
ENSG00000049449	RCN1	11:32091074-32105722	protein_coding	0.875475	0.33732	0.00944858	0.0778794	737.233	2.59538
ENSG00000049541	RFC2	7:74231499-74254458	protein_coding	0.284029	0.306674	0.354363	0.672516	2035.66	0.92616
ENSG00000049618	ARID1B	6:156776020-157210779	protein_coding	0.0647564	0.391761	0.868711	0.95774	140.826	0.165296
ENSG00000049656	CLPTM1L	5:1317752-1345099	protein_coding	0.384313	0.293691	0.190682	0.505133	3435.39	1.30856
ENSG00000049759	NEDD4L	18:58044226-58401540	protein_coding	0.847729	0.332972	0.0108981	0.0863658	331.47	2.54595
ENSG00000049768	FOXP3	X:49250438-49270477	protein_coding	-0.153235	1.83322	0.933384	NA	3.51475	-0.0835879
ENSG00000049769	PPP1R3F	X:49269793-49301461	protein_coding	1.15681	0.661073	0.0801371	0.312309	31.3888	1.74989
ENSG00000049860	HEXB	5:74640023-74722647	protein_coding	0.4869	0.29108	0.0943797	0.343125	1422	1.67273
ENSG00000049883	PTCD2	5:72320367-72368395	protein_coding	0.0757277	0.636527	0.905299	0.968163	48.7368	0.11897
ENSG00000050130	JKAMP	14:59484443-59505410	protein_coding	-0.113619	0.391267	0.771519	0.920017	147.782	-0.290388
ENSG00000050165	DKK3	11:11956207-12009769	protein_coding	1.36801	0.834185	0.101018	0.357714	19.6642	1.63994
ENSG00000050393	MCUR1	6:13786557-13814568	protein_coding	-0.170345	0.312068	0.585163	0.833876	648.689	-0.545859
ENSG00000050405	LIMA1	12:50175788-50283546	protein_coding	0.446288	0.397317	0.261329	0.585495	300.246	1.12326
ENSG00000050426	LETMD1	12:51047962-51060424	protein_coding	-0.202502	0.396244	0.609313	0.846426	824.607	-0.511054
ENSG00000050438	SLC4A8	12:51391317-51515763	protein_coding	0.532211	0.664464	0.423153	0.729075	28.7653	0.800963
ENSG00000050555	LAMC3	9:131009174-131094473	protein_coding	-0.838987	0.322841	0.00935606	0.077555	666.476	-2.59876
ENSG00000050748	MAPK9	5:180233143-180292099	protein_coding	-0.138409	0.377605	0.71396	0.8957	213.039	-0.366543
ENSG00000050820	BCAR1	16:75228181-75268053	protein_coding	0.109334	0.579932	0.850462	0.950576	41.2917	0.188529
ENSG00000051009	FAM160A2	11:6211345-6234711	protein_coding	-0.165867	0.300672	0.581185	0.831507	819.634	-0.551654
ENSG00000051108	HERPUD1	16:56932142-56944864	protein_coding	0.501211	0.326838	0.125149	0.405994	1863.37	1.53352
ENSG00000051128	HOMER3	19:18929201-18941261	protein_coding	0.109904	0.365736	0.763794	0.917358	718.085	0.300502
ENSG00000051180	RAD51	15:40694774-40732340	protein_coding	-0.148317	0.349558	0.671348	0.87872	590.4	-0.424299
ENSG00000051341	POLQ	3:121431427-121546641	protein_coding	-0.101133	0.842439	0.904445	0.968074	18.0223	-0.120048
ENSG00000051382	PIK3CB	3:138652698-138834928	protein_coding	0.0284731	0.641077	0.964574	0.986719	44.7725	0.0444144
ENSG00000051523	CYBA	16:88643289-88651054	protein_coding	0.257729	0.341387	0.450281	0.748909	3282.35	0.754947
ENSG00000051620	HEBP2	6:138403531-138422197	protein_coding	0.182982	0.407717	0.653579	0.869385	132.994	0.448795
ENSG00000051825	MPHOSPH9	12:123152320-123244014	protein_coding	-2.33358	0.871833	0.00743646	0.0655781	26.0986	-2.67664
ENSG00000052126	PLEKHA5	12:19129752-19376400	protein_coding	-0.283427	0.737479	0.700743	0.891424	22.6663	-0.384318
ENSG00000052344	PRSS8	16:31131433-31135727	protein_coding	0.169035	0.496278	0.7334	0.903749	74.9983	0.340606
ENSG00000052723	SIKE1	1:114769479-114780685	protein_coding	-0.143069	0.426953	0.737554	0.90623	105.481	-0.335094
ENSG00000052749	RRP12	10:97356358-97426076	protein_coding	-0.0638462	0.286374	0.823577	0.939844	2901.25	-0.222947
ENSG00000052795	FNIP2	4:158769026-158908050	protein_coding	2.19398	1.14791	0.0559682	NA	9.72661	1.91128
ENSG00000052841	TTC17	11:43358920-43494933	protein_coding	0.195468	0.397618	0.623005	0.852131	171.615	0.491596
ENSG00000053254	FOXN3	14:89124871-89619149	protein_coding	0.189927	0.522656	0.716314	0.896651	53.3709	0.363389
ENSG00000053371	AKR7A2	1:19303965-19312146	protein_coding	-0.904829	0.357212	0.0113081	0.0886424	724.548	-2.53303
ENSG00000053372	MRTO4	1:19251805-19260128	protein_coding	-0.732541	0.313598	0.019495	0.127819	2864.29	-2.33593
ENSG00000053747	LAMA3	18:23689443-23956222	protein_coding	-0.696301	0.407693	0.0876535	0.327512	139.441	-1.70791
ENSG00000053770	AP5M1	14:57268924-57298742	protein_coding	0.276529	0.647454	0.669305	0.878123	30.6085	0.427102
ENSG00000053900	ANAPC4	4:25377263-25418498	protein_coding	0.15928	0.702753	0.820694	0.939298	27.9626	0.226652
ENSG00000053918	KCNQ1	11:2444684-2849105	protein_coding	2.26967	1.45282	0.118228	NA	5.87545	1.56225
ENSG00000054116	TRAPPC3	1:36136570-36156053	protein_coding	-0.0315998	0.33243	0.924269	0.974477	2826.25	-0.0950571
ENSG00000054118	THRAP3	1:36224432-36305357	protein_coding	-0.0772649	0.297029	0.794767	0.928759	771.395	-0.260126
ENSG00000054148	PHPT1	9:136848724-136851027	protein_coding	0.104502	0.321494	0.745142	0.910175	1514.81	0.325052
ENSG00000054179	ENTPD2	9:137048107-137054061	protein_coding	-1.17497	0.523515	0.0248081	0.14986	57.5745	-2.24438
ENSG00000054267	ARID4B	1:235131634-235328219	protein_coding	-1.03778	1.17855	0.378557	NA	8.20639	-0.880559
ENSG00000054523	KIF1B	1:10210570-10381603	protein_coding	-1.27604	0.513164	0.0128967	0.0966886	86.9357	-2.48661
ENSG00000054598	FOXC1	6:1609915-1613897	protein_coding	-0.411755	0.321789	0.200693	0.516192	651.797	-1.27958
ENSG00000054611	TBC1D22A	22:46762617-47175699	protein_coding	0.261309	0.30992	0.399145	0.709147	798.715	0.843149
ENSG00000054654	SYNE2	14:63761899-64226433	protein_coding	-1.5094	0.584028	0.00975309	0.0795551	57.7565	-2.58446
ENSG00000054690	PLEKHH1	14:67533290-67589612	protein_coding	-0.982971	0.562704	0.0806599	0.313334	75.194	-1.74687
ENSG00000054793	ATP9A	20:51596514-51768390	protein_coding	-0.657775	0.369246	0.0748475	0.298282	469.72	-1.7814
ENSG00000054938	CHRDL2	11:74696429-74731426	protein_coding	1.2508	0.591863	0.034572	0.185423	57.9618	2.11334
ENSG00000054967	RELT	11:73376399-73397474	protein_coding	-0.208128	0.322656	0.518898	0.792919	615.786	-0.645045
ENSG00000055044	NOP58	2:202265736-202303661	protein_coding	0.400802	0.602681	0.50603	0.785596	50.7152	0.665032
ENSG00000055070	SZRD1	1:16352575-16398145	protein_coding	0.15323	0.294566	0.602932	0.842551	4957.17	0.520188
ENSG00000055130	CUL1	7:148697914-148801110	protein_coding	-0.0107074	0.498833	0.982875	0.993945	110.625	-0.0214648
ENSG00000055147	FAM114A2	5:153990148-154038936	protein_coding	0.91219	1.04174	0.381225	0.695988	11.8114	0.875642
ENSG00000055208	TAB2	6:149218641-149411613	protein_coding	0.573875	0.626251	0.359475	0.67637	37.5085	0.916365
ENSG00000055211	GINM1	6:149566294-149591748	protein_coding	0.191078	0.510138	0.707987	0.8929	59.5201	0.374561
ENSG00000055332	EIF2AK2	2:37099210-37157065	protein_coding	-0.244115	0.495214	0.622049	0.851925	87.6571	-0.492949
ENSG00000055609	KMT2C	7:152134922-152436003	protein_coding	0.459472	0.543448	0.397846	0.708104	53.437	0.845475
ENSG00000055917	PUM2	2:20248691-20352234	protein_coding	-0.287191	0.555326	0.605046	0.84407	67.0337	-0.517158
ENSG00000055950	MRPL43	10:100969458-100987515	protein_coding	0.467815	0.328659	0.154619	0.451031	1623.78	1.4234
ENSG00000056050	HPF1	4:169729470-169757944	protein_coding	0.690978	0.74796	0.355581	0.673434	25.4255	0.923818
ENSG00000056097	ZFR	5:32354350-32444740	protein_coding	0.154498	0.612144	0.800741	0.930897	76.9706	0.252388
ENSG00000056277	ZNF280C	X:130202707-130268899	protein_coding	-0.517426	1.23447	0.675109	NA	9.31498	-0.419147
ENSG00000056586	RC3H2	9:122844556-122905359	protein_coding	-0.812705	0.4111	0.0480527	0.229368	113.77	-1.9769
ENSG00000056972	TRAF3IP2	6:111555381-111606906	protein_coding	0.545001	0.307214	0.076061	0.301698	978.687	1.77401
ENSG00000057019	DCBLD2	3:98795941-98901695	protein_coding	0.891135	0.398128	0.0252007	0.151413	127.85	2.23831
ENSG00000057252	SOAT1	1:179293714-179358680	protein_coding	0.0848825	0.387121	0.826443	0.941297	607.466	0.219266
ENSG00000057294	PKP2	12:32790755-32896777	protein_coding	0.471157	0.523879	0.368459	0.68448	53.4306	0.899363
ENSG00000057608	GDI2	10:5765223-5842132	protein_coding	0.294093	0.352223	0.403738	0.712284	773.443	0.834963
ENSG00000057663	ATG5	6:106045423-106325791	protein_coding	0.583027	0.509871	0.252839	0.576501	58.6018	1.14348
ENSG00000057704	TMCC3	12:94567122-94650557	protein_coding	1.18331	1.2446	0.341728	NA	7.69126	0.950757
ENSG00000057757	PITHD1	1:23778418-23788232	protein_coding	-0.229412	0.311458	0.461381	0.756645	922.182	-0.736575
ENSG00000057935	MTA3	2:42494569-42756947	protein_coding	0.0344797	0.345495	0.920505	0.973246	263.957	0.0997977
ENSG00000058056	USP13	3:179653040-179789401	protein_coding	-0.412759	0.412578	0.317099	0.639159	149.639	-1.00044
ENSG00000058063	ATP11B	3:182793503-182921629	protein_coding	-0.47436	1.14442	0.678509	NA	9.17367	-0.414499
ENSG00000058262	SEC61A1	3:128051641-128071683	protein_coding	0.418582	0.277762	0.131815	0.418419	9634.15	1.50698
ENSG00000058272	PPP1R12A	12:79773563-79935460	protein_coding	-0.243298	0.772011	0.752649	0.912731	27.3048	-0.315148
ENSG00000058453	CROCC	1:16740273-16972964	protein_coding	-0.664621	0.429295	0.121582	0.399042	107.799	-1.54817
ENSG00000058668	ATP2B4	1:203626787-203744081	protein_coding	0.481182	0.41906	0.250869	0.57438	364.807	1.14824
ENSG00000058729	RIOK2	5:97160867-97183247	protein_coding	1.44918	0.872214	0.0966138	0.348362	17.4403	1.6615
ENSG00000058799	YIPF1	1:53851719-53889798	protein_coding	0.158876	0.343862	0.644056	0.864688	605.647	0.462035
ENSG00000058804	NDC1	1:53765478-53838463	protein_coding	-0.560798	0.386911	0.147219	0.441114	522.431	-1.44943
ENSG00000059122	FLYWCH1	16:2911931-2951208	protein_coding	0.792454	0.328604	0.0158838	0.111262	1035.72	2.41157
ENSG00000059378	PARP12	7:140023749-140062951	protein_coding	-0.610877	0.312121	0.0503265	0.235945	816.899	-1.95718
ENSG00000059588	TARBP1	1:234391313-234479179	protein_coding	-0.584717	0.514592	0.255842	0.580011	77.409	-1.13627
ENSG00000059691	GATB	4:151670504-151761007	protein_coding	-0.015008	0.301999	0.960365	0.98537	871.446	-0.0496955
ENSG00000059728	MXD1	2:69897688-69942945	protein_coding	1.29353	0.536499	0.0159065	0.111289	51.6606	2.41105
ENSG00000059758	CDK17	12:96278261-96400480	protein_coding	0.636226	0.721898	0.378143	0.693052	32.0196	0.881323
ENSG00000059769	DNAJC25	9:111631334-111654351	protein_coding	0.97853	0.557863	0.0794188	0.310992	45.8073	1.75407
ENSG00000059804	SLC2A3	12:7919230-7936187	protein_coding	-0.110882	0.342342	0.746019	0.910518	2096.33	-0.323894
ENSG00000060069	CTDP1	18:79679803-79754510	protein_coding	0.163234	0.349176	0.640154	0.862858	270.493	0.467483
ENSG00000060138	YBX3	12:10699089-10723323	protein_coding	0.35116	0.288564	0.223633	0.542246	6213.52	1.21692
ENSG00000060237	WNK1	12:752579-911452	protein_coding	0.902188	0.345204	0.00896216	0.0755473	684.998	2.61349
ENSG00000060303	RPS17P5	6:50857255-50857662	processed_pseudogene	-0.202992	0.470148	0.665914	0.876774	73.8528	-0.431762
ENSG00000060339	CCAR1	10:68721012-68792377	protein_coding	-0.971872	0.696287	0.162777	0.46324	53.949	-1.39579
ENSG00000060491	OGFR	20:62804835-62814000	protein_coding	0.202187	0.309064	0.512989	0.789781	1507.67	0.65419
ENSG00000060558	GNA15	19:3136033-3163749	protein_coding	-1.15407	0.759964	0.128868	0.412238	22.8729	-1.51858
ENSG00000060566	CREB3L3	19:4153631-4173054	protein_coding	3.1426	1.40737	0.025552	NA	7.58681	2.23295
ENSG00000060642	PIGV	1:26787054-26800659	protein_coding	-0.254179	0.365399	0.486666	0.772573	198.13	-0.695621
ENSG00000060688	SNRNP40	1:31259568-31296788	protein_coding	-0.543262	0.303714	0.0736588	0.29567	2063.91	-1.78873
ENSG00000060749	QSER1	11:32892811-32993316	protein_coding	0.26706	0.72914	0.714166	0.8957	27.7364	0.366266
ENSG00000060762	MPC1	6:166364919-166383013	protein_coding	-0.583092	0.423765	0.168828	0.472689	109.562	-1.37598
ENSG00000060971	ACAA1	3:38103129-38137242	protein_coding	-0.198615	0.311607	0.52387	0.795708	847.177	-0.637391
ENSG00000061273	HDAC7	12:47782722-47833132	protein_coding	-0.280791	0.29382	0.339247	0.658924	2166.32	-0.955654
ENSG00000061455	PRDM6	5:123089241-123194266	protein_coding	0.373114	0.988376	0.705801	0.8929	11.6183	0.377502
ENSG00000061656	SPAG4	20:35615829-35621094	protein_coding	-0.915344	0.53568	0.0874972	0.327031	51.8739	-1.70875
ENSG00000061676	NCKAP1	2:182909115-183038858	protein_coding	-0.412034	0.636462	0.517385	0.792255	44.3046	-0.647381
ENSG00000061794	MRPS35	12:27710822-27756295	protein_coding	-0.0679609	0.354523	0.84798	0.949642	457.229	-0.191697
ENSG00000061936	SFSWAP	12:131711081-131799738	protein_coding	0.0949718	0.321393	0.767611	0.918128	761.676	0.295501
ENSG00000061938	TNK2	3:195863364-195911945	protein_coding	0.124141	0.327184	0.704373	0.8929	799.305	0.379424
ENSG00000061987	MON2	12:62466817-62600476	protein_coding	-0.41461	0.84178	0.622338	0.852022	22.9448	-0.492539
ENSG00000062194	GPBP1	5:57173948-57264679	protein_coding	-0.416392	0.90218	0.644412	0.864957	21.7487	-0.461539
ENSG00000062282	DGAT2	11:75759512-75801535	protein_coding	0.0465104	0.390098	0.905095	0.968163	376.477	0.119227
ENSG00000062485	CS	12:56271699-56300391	protein_coding	-0.390472	0.287656	0.174646	0.480926	3714.82	-1.35743
ENSG00000062524	LTK	15:41503637-41513887	protein_coding	-1.40915	1.15259	0.221484	NA	9.80655	-1.22259
ENSG00000062582	MRPS24	7:43866558-43869893	protein_coding	1.59788	0.861561	0.0636486	0.273419	17.2104	1.85463
ENSG00000062598	ELMO2	20:46366050-46432985	protein_coding	0.105181	0.301971	0.727604	0.901088	761.696	0.348314
ENSG00000062650	WAPL	10:86435256-86521792	protein_coding	-0.130922	0.600255	0.827342	0.941584	55.1429	-0.218112
ENSG00000062725	APPBP2	17:60443158-60526242	protein_coding	0.736884	0.738544	0.318399	0.640916	25.5253	0.997753
ENSG00000062822	POLD1	19:50384204-50418018	protein_coding	-0.460832	0.305944	0.131999	0.418484	828.21	-1.50626
ENSG00000063046	EIF4B	12:53006282-53042215	protein_coding	-0.165909	0.315772	0.5993	0.840879	1320.96	-0.525408
ENSG00000063127	SLC6A16	19:49289638-49325215	protein_coding	-0.916325	0.839136	0.274839	0.599939	19.5584	-1.09199
ENSG00000063169	BICRA	19:47608196-47703277	protein_coding	-0.661306	0.42057	0.115857	0.387345	130.345	-1.5724
ENSG00000063176	SPHK2	19:48619291-48630717	protein_coding	1.0286	0.385263	0.007588	0.0667654	300.911	2.66987
ENSG00000063177	RPL18	19:48615328-48619184	protein_coding	0.284168	0.283337	0.315893	0.637827	21236.1	1.00293
ENSG00000063241	ISOC2	19:55452985-55462343	protein_coding	-0.163983	0.384549	0.669794	0.878268	2363.04	-0.42643
ENSG00000063244	U2AF2	19:55654146-55674716	protein_coding	-0.0366735	0.289749	0.899281	0.966102	7512.44	-0.12657
ENSG00000063245	EPN1	19:55675226-55709858	protein_coding	0.35486	0.286214	0.215034	0.532462	1638.18	1.23984
ENSG00000063322	MED29	19:39391303-39400641	protein_coding	0.664919	0.298973	0.0261478	0.155407	1122.96	2.22401
ENSG00000063438	AHRR	5:321759-435110	protein_coding	0.0132515	0.481413	0.97804	0.991339	98.4996	0.0275263
ENSG00000063601	MTMR1	X:150692971-150765108	protein_coding	-0.532752	0.326457	0.102696	0.361413	395.671	-1.63192
ENSG00000063660	GPC1	2:240435663-240468076	protein_coding	0.25122	0.333871	0.451784	0.749725	937.735	0.752445
ENSG00000063761	ADCK1	14:77800109-77935014	protein_coding	-0.209504	0.388016	0.589241	0.835415	283.134	-0.539937
ENSG00000063854	HAGH	16:1795620-1827157	protein_coding	-0.430149	0.336529	0.201182	0.516217	738.187	-1.27819
ENSG00000063978	RNF4	4:2462220-2625320	protein_coding	-0.137802	0.296559	0.642167	0.86386	1228.79	-0.464671
ENSG00000064012	CASP8	2:201233443-201287711	protein_coding	0.774256	0.329849	0.0189099	0.125487	358.67	2.3473
ENSG00000064042	LIMCH1	4:41359607-41700044	protein_coding	0.495737	0.350748	0.157547	0.455425	270.659	1.41337
ENSG00000064102	INTS13	12:26905181-26938326	protein_coding	-0.13494	0.8748	0.877411	0.960392	27.1486	-0.154252
ENSG00000064115	TM7SF3	12:26971579-27014434	protein_coding	-0.777152	0.286177	0.00661486	0.0598925	1443.36	-2.71564
ENSG00000064195	DLX3	17:49990005-49995224	protein_coding	-0.251347	0.385091	0.513952	0.79006	422.572	-0.652696
ENSG00000064199	SPA17	11:124673844-124697518	protein_coding	0.0916623	0.712314	0.897609	0.965785	25.4646	0.128682
ENSG00000064205	CCN5	20:44714844-44728509	protein_coding	0.878968	0.387969	0.0234782	0.144888	5726.65	2.26556
ENSG00000064309	CDON	11:125955796-126063335	protein_coding	-0.637759	0.517792	0.218065	0.535929	60.5587	-1.23169
ENSG00000064313	TAF2	8:119730774-119832841	protein_coding	-1.21337	0.868199	0.162242	0.463013	20.7438	-1.39757
ENSG00000064419	TNPO3	7:128954180-129055173	protein_coding	-0.141821	0.358795	0.692644	0.888111	342.65	-0.395269
ENSG00000064490	RFXANK	19:19192229-19201869	protein_coding	0.642265	0.354216	0.0698013	0.287252	1575.59	1.8132
ENSG00000064545	TMEM161A	19:19119169-19138513	protein_coding	-0.299004	0.312116	0.338068	0.658021	733.14	-0.95799
ENSG00000064547	LPAR2	19:19623655-19628930	protein_coding	0.948105	0.424028	0.025355	0.152079	153.373	2.23595
ENSG00000064601	CTSA	20:45890144-45898820	protein_coding	0.51166	0.312742	0.10183	0.3593	9800.5	1.63605
ENSG00000064607	SUGP2	19:18990888-19034023	protein_coding	-0.76449	0.330043	0.0205398	0.13234	881.409	-2.31634
ENSG00000064651	SLC12A2	5:128083766-128189677	protein_coding	-1.51947	1.35223	0.261152	NA	6.50609	-1.12367
ENSG00000064652	SNX24	5:122843439-123029354	protein_coding	1.06183	0.385281	0.00585134	0.0548656	150.987	2.756
ENSG00000064666	CNN2	19:1026586-1039068	protein_coding	0.480991	0.277903	0.08349	0.320027	7187.04	1.73079
ENSG00000064687	ABCA7	19:1039997-1065572	protein_coding	-0.116046	0.340504	0.73325	0.903749	883.65	-0.340806
ENSG00000064703	DDX20	1:111755245-111768000	protein_coding	0.575494	0.4737	0.224408	0.543433	117.135	1.21489
ENSG00000064726	BTBD1	15:83016423-83067252	protein_coding	0.201012	0.402299	0.617316	0.849768	181.106	0.499658
ENSG00000064932	SBNO2	19:1107637-1174268	protein_coding	0.787297	0.480799	0.101531	0.358661	71.4859	1.63748
ENSG00000064933	PMS1	2:189784085-189877629	protein_coding	-0.391309	0.932319	0.674693	0.880667	13.9581	-0.419716
ENSG00000064961	HMG20B	19:3572777-3579088	protein_coding	-0.557022	0.378946	0.141582	0.433375	8156.74	-1.46993
ENSG00000064995	TAF11	6:34877462-34888071	protein_coding	0.388212	0.297956	0.192603	0.507305	697.479	1.30292
ENSG00000064999	ANKS1A	6:34889255-35091406	protein_coding	0.174687	0.288557	0.544925	0.808931	1262.41	0.605382
ENSG00000065000	AP3D1	19:2100988-2164468	protein_coding	-0.229407	0.280097	0.412771	0.720494	3641.04	-0.819028
ENSG00000065029	ZNF76	6:35258909-35295985	protein_coding	-0.163786	0.302908	0.588706	0.83521	979.971	-0.540712
ENSG00000065054	SLC9A3R2	16:2025356-2039026	protein_coding	-0.561663	0.350513	0.109067	0.374058	240.089	-1.6024
ENSG00000065057	NTHL1	16:2039815-2047866	protein_coding	-0.0656431	0.304662	0.829407	0.94276	821.741	-0.215462
ENSG00000065060	UHRF1BP1	6:34792015-34883138	protein_coding	-0.098535	0.367987	0.788878	0.926547	269.151	-0.267768
ENSG00000065135	GNAI3	1:109548615-109600195	protein_coding	0.258899	0.374279	0.489109	0.773673	293.285	0.691727
ENSG00000065150	IPO5	13:97953658-98024296	protein_coding	-0.301749	0.513398	0.556701	0.816436	261.759	-0.587749
ENSG00000065154	OAT	10:124397303-124418976	protein_coding	-0.560988	0.319022	0.0786691	0.309395	437.514	-1.75846
ENSG00000065183	WDR3	1:117929720-117966543	protein_coding	0.515413	0.491717	0.294552	0.618757	226.935	1.04819
ENSG00000065243	PKN2	1:88684222-88836255	protein_coding	-1.06815	0.794305	0.178704	0.486919	39.2728	-1.34476
ENSG00000065268	WDR18	19:984332-998438	protein_coding	-0.384888	0.301515	0.201773	0.517175	874.196	-1.27652
ENSG00000065308	TRAM2	6:52497408-52577060	protein_coding	0.0659396	0.293166	0.82204	0.939455	1055.7	0.224922
ENSG00000065328	MCM10	10:13161554-13211104	protein_coding	-0.85795	0.63829	0.178904	0.486919	53.367	-1.34414
ENSG00000065357	DGKA	12:55927319-55954027	protein_coding	0.762453	0.332229	0.0217351	0.137481	323.93	2.29496
ENSG00000065361	ERBB3	12:56076799-56103505	protein_coding	-0.186802	0.373062	0.616565	0.849768	178.271	-0.500725
ENSG00000065413	ANKRD44	2:196967017-197311173	protein_coding	-0.754478	0.920746	0.412547	0.720316	13.7213	-0.81942
ENSG00000065427	KARS1	16:75627474-75648643	protein_coding	0.422001	0.279421	0.130975	0.417178	2457.16	1.51027
ENSG00000065457	ADAT1	16:75596981-75623300	protein_coding	0.2578	0.37451	0.491223	0.775383	171.026	0.688365
ENSG00000065491	TBC1D22B	6:37257772-37332970	protein_coding	0.0132688	0.31004	0.965863	0.987086	591.835	0.042797
ENSG00000065518	NDUFB4	3:120596328-120602507	protein_coding	0.0473608	0.320621	0.882567	0.961896	2594.12	0.147716
ENSG00000065526	SPEN	1:15836095-15940456	protein_coding	0.569427	0.349681	0.103436	0.362874	279.783	1.62842
ENSG00000065534	MYLK	3:123610049-123884332	protein_coding	2.16951	1.52374	0.154502	NA	5.31572	1.42381
ENSG00000065548	ZC3H15	2:186486253-186509361	protein_coding	0.669952	0.726641	0.356537	0.674252	32.0474	0.921984
ENSG00000065559	MAP2K4	17:12020829-12143830	protein_coding	0.162231	0.759779	0.830918	0.943299	29.0491	0.213524
ENSG00000065600	PACC1	1:212363928-212414901	protein_coding	-0.324752	0.328997	0.323595	0.645991	322.304	-0.987097
ENSG00000065613	SLK	10:103967140-104029233	protein_coding	-1.10219	0.755679	0.144692	0.438706	26.4728	-1.45854
ENSG00000065615	CYB5R4	6:83859656-83967423	protein_coding	-0.907646	0.876403	0.300366	0.622712	15.355	-1.03565
ENSG00000065621	GSTO2	10:104268873-104304950	protein_coding	-0.110462	1.40493	0.937332	NA	5.52306	-0.0786242
ENSG00000065665	SEC61A2	10:12129637-12169961	protein_coding	-0.541732	0.454496	0.233285	0.554129	84.0662	-1.19194
ENSG00000065717	TLE2	19:2997639-3047635	protein_coding	0.329411	0.305584	0.281047	0.604591	792.377	1.07797
ENSG00000065802	ASB1	2:238426742-238452250	protein_coding	-0.852116	0.322502	0.00823681	0.0708268	481.446	-2.64221
ENSG00000065809	FAM107B	10:14518557-14774897	protein_coding	0.49768	0.387789	0.199359	0.514661	184.472	1.28338
ENSG00000065833	ME1	6:83210402-83431051	protein_coding	0.048092	0.456449	0.916089	0.971066	91.3425	0.105361
ENSG00000065882	TBC1D1	4:37891084-38139175	protein_coding	-1.01808	0.501629	0.0424031	0.210806	88.9527	-2.02954
ENSG00000065883	CDK13	7:39950121-40099580	protein_coding	0.0828799	0.456211	0.855842	0.952146	87.1561	0.18167
ENSG00000065911	MTHFD2	2:74198610-74217565	protein_coding	-0.236285	0.319821	0.460027	0.75631	1217.58	-0.738803
ENSG00000065923	SLC9A7	X:46599251-46759118	protein_coding	1.77339	1.24578	0.154584	NA	7.92085	1.42352
ENSG00000065978	YBX1	1:42682418-42703805	protein_coding	0.150754	0.33884	0.656383	0.871452	11269.8	0.444912
ENSG00000066027	PPP2R5A	1:212285410-212361853	protein_coding	-0.431351	0.449477	0.33722	0.657357	160.696	-0.959673
ENSG00000066084	DIP2B	12:50504985-50748657	protein_coding	-0.467309	0.448603	0.297551	0.621598	212.735	-1.0417
ENSG00000066135	KDM4A	1:43650149-43705518	protein_coding	-0.49017	0.31561	0.120402	0.39683	480.075	-1.55309
ENSG00000066136	NFYC	1:40691648-40771603	protein_coding	0.119596	0.319506	0.708169	0.8929	1421.33	0.374316
ENSG00000066230	SLC9A3	5:470456-524449	protein_coding	-1.20846	0.717904	0.0923125	0.338842	25.6173	-1.68332
ENSG00000066248	NGEF	2:232878701-233013256	protein_coding	0.477016	0.555114	0.390168	0.701433	48.5958	0.859313
ENSG00000066279	ASPM	1:197084127-197146694	protein_coding	-0.827733	0.698834	0.236236	0.557187	28.2663	-1.18445
ENSG00000066322	ELOVL1	1:43363398-43368074	protein_coding	-0.165475	0.298811	0.579731	0.830932	2594.53	-0.553778
ENSG00000066422	ZBTB11	3:101648889-101677132	protein_coding	-0.224162	0.90225	0.803788	0.932508	15.65	-0.248447
ENSG00000066427	ATXN3	14:92044496-92106621	protein_coding	-0.860889	1.22555	0.482398	NA	7.48913	-0.702451
ENSG00000066455	GOLGA5	14:92794305-92839947	protein_coding	0.123999	0.805505	0.877658	0.960392	18.7033	0.153939
ENSG00000066468	FGFR2	10:121478332-121598458	protein_coding	-0.781022	0.941945	0.407015	0.715505	13.177	-0.829158
ENSG00000066557	LRRC40	1:70144805-70205579	protein_coding	-0.791718	0.941529	0.400412	0.710114	17.6605	-0.840885
ENSG00000066629	EML1	14:99737693-99942060	protein_coding	0.459354	0.442415	0.299136	0.621666	102.328	1.03829
ENSG00000066651	TRMT11	6:125986479-126203817	protein_coding	1.0083	0.811092	0.213819	0.531376	25.9488	1.24313
ENSG00000066654	THUMPD1	16:20702816-20742084	protein_coding	0.383185	1.07152	0.720636	NA	11.0125	0.357609
ENSG00000066697	MSANTD3	9:100427143-100451734	protein_coding	0.829047	0.330226	0.0120546	0.0928337	489.422	2.51054
ENSG00000066739	ATG2B	14:96279195-96363341	protein_coding	-0.326325	1.5634	0.83466	NA	4.84503	-0.208728
ENSG00000066777	ARFGEF1	8:67173511-67343781	protein_coding	-0.325619	0.986579	0.741363	0.908139	15.6178	-0.330048
ENSG00000066827	ZFAT	8:134477788-134713049	protein_coding	0.191711	0.334352	0.566387	0.822885	277.357	0.57338
ENSG00000066855	MTFR1	8:65644734-65771261	protein_coding	0.367717	0.332241	0.268391	0.593259	366.388	1.10678
ENSG00000066923	STAG3	7:100177563-100221488	protein_coding	-3.05389	1.45503	0.03583	NA	6.82115	-2.09885
ENSG00000066926	FECH	18:57544377-57586702	protein_coding	-0.573295	0.311375	0.0655966	0.277291	464.674	-1.84117
ENSG00000066933	MYO9A	15:71822291-72118577	protein_coding	-0.605914	0.934904	0.516919	0.792086	15.7441	-0.648103
ENSG00000067057	PFKP	10:3066333-3137718	protein_coding	0.229406	0.332826	0.490655	0.775065	9218.97	0.689267
ENSG00000067064	IDI1	10:1039152-1049170	protein_coding	-0.773795	0.378589	0.0409641	0.206951	189.313	-2.04389
ENSG00000067066	SP100	2:230415942-230545606	protein_coding	0.946012	0.546165	0.0832557	0.319542	49.3796	1.7321
ENSG00000067113	PLPP1	5:55424854-55534969	protein_coding	0.423914	0.333877	0.204202	0.520652	341.443	1.26967
ENSG00000067141	NEO1	15:73051710-73305205	protein_coding	-1.45295	1.00764	0.149321	0.444103	11.8505	-1.44193
ENSG00000067167	TRAM1	8:70573218-70608416	protein_coding	-0.502751	0.351406	0.15252	0.448554	888.766	-1.43069
ENSG00000067182	TNFRSF1A	12:6328757-6342114	protein_coding	0.72313	0.287657	0.0119417	0.0922038	4643.64	2.51386
ENSG00000067191	CACNB1	17:39173453-39197703	protein_coding	1.13337	1.09603	0.301105	NA	9.52662	1.03407
ENSG00000067208	EVI5	1:92508696-92792404	protein_coding	-1.04809	0.960788	0.275331	0.60033	14.0553	-1.09087
ENSG00000067225	PKM	15:72199029-72231822	protein_coding	0.431142	0.330547	0.192122	0.507015	121769	1.30433
ENSG00000067248	DHX29	5:55256055-55307694	protein_coding	-0.574982	1.15739	0.619336	0.851174	12.4367	-0.496792
ENSG00000067334	DNTTIP2	1:93866284-93879918	protein_coding	0.203528	0.64608	0.752747	0.912731	39.1539	0.31502
ENSG00000067365	METTL22	16:8621683-8649654	protein_coding	-0.390388	0.337306	0.247121	0.570618	444.032	-1.15737
ENSG00000067369	TP53BP1	15:43403061-43510728	protein_coding	0.045178	0.41008	0.912276	0.97006	160.187	0.110169
ENSG00000067533	RRP15	1:218285293-218337983	protein_coding	0.511045	0.550081	0.35287	0.671196	56.0393	0.929036
ENSG00000067560	RHOA	3:49359145-49412998	protein_coding	-0.086644	0.282938	0.75943	0.916295	11806.4	-0.306229
ENSG00000067596	DHX8	17:43483865-43610338	protein_coding	-0.309879	0.299683	0.301126	0.622893	1359.94	-1.03402
ENSG00000067601	PMS2P4	7:67287541-67302419	transcribed_unprocessed_pseudogene	-0.157226	1.17223	0.893303	NA	8.21343	-0.134126
ENSG00000067704	IARS2	1:220094132-220148041	protein_coding	-0.650019	0.479443	0.175169	0.481683	486.737	-1.35578
ENSG00000067829	IDH3G	X:153785766-153794523	protein_coding	0.513248	0.334766	0.125238	0.405994	4484.99	1.53315
ENSG00000067836	ROGDI	16:4796968-4802880	protein_coding	-0.416685	0.395374	0.291928	0.615762	309.646	-1.0539
ENSG00000067900	ROCK1	18:20946906-21111813	protein_coding	0.0602805	1.47015	0.967294	NA	6.07328	0.041003
ENSG00000067955	CBFB	16:67028984-67101058	protein_coding	-0.451607	0.332184	0.173986	0.479788	422.146	-1.35951
ENSG00000067992	PDK3	X:24465270-24550466	protein_coding	-0.617909	0.443251	0.163306	0.463809	88.5205	-1.39404
ENSG00000068001	HYAL2	3:50317790-50322782	protein_coding	0.133654	0.351616	0.703862	0.8929	1554.35	0.380112
ENSG00000068024	HDAC4	2:239048168-239401654	protein_coding	-0.918385	0.406648	0.0239189	0.146487	258.327	-2.25843
ENSG00000068028	RASSF1	3:50329782-50340980	protein_coding	-0.564597	0.313849	0.0720276	0.292253	825.58	-1.79894
ENSG00000068097	HEATR6	17:60041008-60078922	protein_coding	-0.134808	0.374055	0.718551	0.897204	204.502	-0.360396
ENSG00000068120	COASY	17:42561467-42566277	protein_coding	-0.673272	0.280496	0.0163818	0.113476	4843.87	-2.4003
ENSG00000068137	PLEKHH3	17:42667914-42676994	protein_coding	0.359456	0.313252	0.251176	0.57438	657.993	1.1475
ENSG00000068305	MEF2A	15:99565417-99716466	protein_coding	0.755743	0.521088	0.14697	0.440888	57.468	1.45032
ENSG00000068308	OTUD5	X:48922028-48958386	protein_coding	-0.274834	0.340084	0.419013	0.725591	2643.1	-0.808135
ENSG00000068323	TFE3	X:49028726-49043410	protein_coding	0.582843	0.300464	0.0524027	0.242229	2146.92	1.93981
ENSG00000068354	TBC1D25	X:48539714-48562609	protein_coding	0.298565	0.359906	0.406786	0.715505	592.293	0.829564
ENSG00000068366	ACSL4	X:109624244-109733403	protein_coding	-0.372815	0.635348	0.557345	0.816622	44.2269	-0.586789
ENSG00000068394	GPKOW	X:49113407-49123735	protein_coding	-0.0699168	0.309964	0.82154	0.939298	927.007	-0.225564
ENSG00000068400	GRIPAP1	X:48973720-49002264	protein_coding	0.28843	0.341468	0.398291	0.708365	1120.89	0.844677
ENSG00000068438	FTSJ1	X:48476021-48486364	protein_coding	0.182722	0.324881	0.573826	0.827571	2416.23	0.562426
ENSG00000068489	PRR11	17:59155732-59206709	protein_coding	-0.0469085	0.512748	0.927108	0.975821	153.052	-0.0914845
ENSG00000068650	ATP11A	13:112690329-112887168	protein_coding	-0.356519	0.299686	0.234187	0.554967	956.856	-1.18964
ENSG00000068654	POLR1A	2:86020216-86106155	protein_coding	-0.32125	0.308725	0.298074	0.621666	2219.74	-1.04057
ENSG00000068697	LAPTM4A	2:20032650-20051628	protein_coding	-0.171567	0.294608	0.560326	0.81846	2557.82	-0.582358
ENSG00000068724	TTC7A	2:46916157-47076137	protein_coding	-0.0205163	0.311264	0.947447	0.981882	1325.34	-0.0659128
ENSG00000068745	IP6K2	3:48688003-48740353	protein_coding	-0.572667	0.308654	0.063543	0.273164	1388.18	-1.85537
ENSG00000068784	SRBD1	2:45388680-45612165	protein_coding	0.677167	1.29649	0.601456	NA	7.01623	0.522308
ENSG00000068796	KIF2A	5:62306162-62391025	protein_coding	-0.274657	0.629188	0.662455	0.875102	34.7111	-0.436526
ENSG00000068878	PSME4	2:53864069-53970993	protein_coding	0.0974351	0.624711	0.876058	0.960059	55.9285	0.155968
ENSG00000068885	IFT80	3:160256986-160399880	protein_coding	0.444337	1.89087	0.814216	NA	3.71585	0.234991
ENSG00000068912	ERLEC1	2:53787044-53818819	protein_coding	1.124	0.413585	0.00657365	0.0595649	142.171	2.7177
ENSG00000068971	PPP2R5B	11:64917553-64934475	protein_coding	0.903621	0.448538	0.0439473	0.216288	93.3752	2.01459
ENSG00000068985	PAGE1	X:49687447-49695984	protein_coding	0.183286	1.0748	0.864593	0.955802	12.8871	0.17053
ENSG00000069011	PITX1	5:135027734-135034813	protein_coding	0.0986089	0.329152	0.764494	0.917535	966.137	0.299584
ENSG00000069188	SDK2	17:73334384-73644445	protein_coding	1.53742	1.22536	0.209601	NA	7.89459	1.25466
ENSG00000069248	NUP133	1:229440259-229508341	protein_coding	-0.301444	0.435633	0.488958	0.773673	131.095	-0.691967
ENSG00000069275	NUCKS1	1:205712822-205750182	protein_coding	-0.445255	0.36375	0.220926	0.539415	550.275	-1.22407
ENSG00000069329	VPS35	16:46656132-46689518	protein_coding	0.11113	0.516814	0.829744	0.942959	203.614	0.21503
ENSG00000069345	DNAJA2	16:46955362-46973674	protein_coding	-0.452981	0.30507	0.137585	0.427882	547.848	-1.48484
ENSG00000069399	BCL3	19:44747705-44760044	protein_coding	0.543626	0.315123	0.0845051	0.32246	482.69	1.72512
ENSG00000069424	KCNAB2	1:5990927-6101193	protein_coding	0.544271	0.295119	0.0651484	0.276851	1502.35	1.84424
ENSG00000069509	FUNDC1	X:44523639-44542859	protein_coding	-0.107275	0.442792	0.808571	0.934673	108.701	-0.24227
ENSG00000069702	TGFBR3	1:91680343-91906335	protein_coding	0.388986	0.479426	0.41716	0.724652	106.747	0.811358
ENSG00000069812	HES2	1:6412418-6424670	protein_coding	0.481629	0.324259	0.137458	0.427755	465.309	1.48532
ENSG00000069869	NEDD4	15:55826922-55993746	protein_coding	0.500243	0.875906	0.567922	0.82397	19.2741	0.571115
ENSG00000069943	PIGB	15:55318960-55355648	protein_coding	0.316191	0.436053	0.468378	0.761406	91.9792	0.725121
ENSG00000069956	MAPK6	15:51952106-52067375	protein_coding	0.696126	0.702	0.321377	0.643841	30.3624	0.991631
ENSG00000069966	GNB5	15:52115105-52191369	protein_coding	-0.460205	0.351359	0.190268	0.504345	429.165	-1.30979
ENSG00000069974	RAB27A	15:55202966-55319113	protein_coding	0.31787	0.531782	0.55001	0.81251	71.1813	0.597745
ENSG00000069998	HDHD5	22:17137511-17165287	protein_coding	-0.682232	0.288309	0.0179657	0.121189	1558.62	-2.36632
ENSG00000070010	UFD1	22:19449911-19479202	protein_coding	-0.152212	0.338427	0.652881	0.868892	2170.68	-0.449764
ENSG00000070047	PHRF1	11:576470-612222	protein_coding	0.585896	1.47981	0.692158	NA	5.34119	0.395928
ENSG00000070061	ELP1	9:108866898-108934328	protein_coding	-0.0901922	0.460162	0.844609	0.948922	160.852	-0.196001
ENSG00000070081	NUCB2	11:17208153-17349980	protein_coding	0.798668	1.08931	0.463443	NA	9.882	0.733189
ENSG00000070087	PFN2	3:149964904-150050788	protein_coding	0.373245	0.594007	0.529773	0.800366	41.0903	0.628352
ENSG00000070159	PTPN3	9:109375466-109498313	protein_coding	0.281776	0.507286	0.578582	0.830354	93.8665	0.555457
ENSG00000070182	SPTB	14:64746283-64879907	protein_coding	-0.440132	0.86903	0.612532	0.847802	15.4357	-0.506463
ENSG00000070190	DAPP1	4:99816827-99870190	protein_coding	1.65085	1.26963	0.193513	NA	7.42391	1.30026
ENSG00000070214	SLC44A1	9:105244622-105439171	protein_coding	-0.784103	0.572626	0.170902	0.476596	55.0887	-1.36931
ENSG00000070269	TMEM260	14:56488354-56650606	protein_coding	0.189468	0.72814	0.794703	0.928759	23.2422	0.260209
ENSG00000070366	SMG6	17:2059839-2303785	protein_coding	-0.564024	0.307644	0.0667482	0.279343	512.682	-1.83337
ENSG00000070367	EXOC5	14:57200507-57268905	protein_coding	-0.272352	0.933954	0.770583	0.919641	14.3706	-0.291612
ENSG00000070371	CLTCL1	22:19179473-19291719	protein_coding	-0.640759	0.288472	0.0263365	0.156181	1338.38	-2.22121
ENSG00000070404	FSTL3	19:676392-683392	protein_coding	-0.716017	0.36184	0.0478362	0.228611	14387	-1.97882
ENSG00000070413	DGCR2	22:19036282-19122454	protein_coding	-0.258226	0.297727	0.385764	0.699338	1056.06	-0.867325
ENSG00000070423	RNF126	19:647526-663233	protein_coding	0.112666	0.315599	0.721099	0.897631	1182.47	0.35699
ENSG00000070444	MNT	17:2384073-2401104	protein_coding	-0.536127	0.31431	0.0880587	0.328116	599.349	-1.70573
ENSG00000070476	ZXDC	3:126437601-126475891	protein_coding	0.0724214	0.34034	0.83149	0.943709	269.717	0.212791
ENSG00000070495	JMJD6	17:76712832-76726799	protein_coding	0.255949	0.287514	0.373351	0.68881	2058.6	0.890215
ENSG00000070501	POLB	8:42338454-42371808	protein_coding	-0.251944	0.427728	0.555842	0.815832	103.021	-0.589028
ENSG00000070526	ST6GALNAC1	17:76624761-76643786	protein_coding	-0.14182	1.04255	0.891795	0.964376	12.9145	-0.136033
ENSG00000070540	WIPI1	17:68420948-68457513	protein_coding	-0.279694	0.430724	0.516108	0.791628	234.757	-0.649357
ENSG00000070610	GBA2	9:35736866-35749228	protein_coding	-0.0212139	0.311715	0.945742	0.981861	1604.61	-0.0680553
ENSG00000070614	NDST1	5:150485818-150558211	protein_coding	-0.0122114	0.279988	0.965212	0.987035	3482.73	-0.0436138
ENSG00000070669	ASNS	7:97851677-97872542	protein_coding	0.420428	1.08776	0.699121	NA	9.34205	0.386508
ENSG00000070718	AP3M2	8:42152946-42171673	protein_coding	-0.294851	0.495918	0.552141	0.81332	79.5976	-0.594555
ENSG00000070729	CNGB1	16:57882340-57971128	protein_coding	0.4894	0.604189	0.417933	0.725233	37.3267	0.810012
ENSG00000070759	TESK2	1:45343883-45491163	protein_coding	-1.33391	0.486125	0.00607	0.0560982	73.8591	-2.74398
ENSG00000070761	CFAP20	16:58113592-58129381	protein_coding	0.175145	0.402298	0.663301	0.87545	1424.76	0.43536
ENSG00000070770	CSNK2A2	16:58157907-58198106	protein_coding	-0.468212	0.30979	0.130691	0.416607	622.086	-1.51138
ENSG00000070778	PTPN21	14:88465778-88555007	protein_coding	1.03537	0.58224	0.0753612	0.299874	46.0135	1.77826
ENSG00000070785	EIF2B3	1:44850522-44986722	protein_coding	0.649506	0.314185	0.0387083	0.199987	468.711	2.06727
ENSG00000070814	TCOF1	5:150357629-150400308	protein_coding	-0.393437	0.274616	0.151949	0.447875	5714.76	-1.43268
ENSG00000070831	CDC42	1:22025511-22101360	protein_coding	0.308662	0.294005	0.293786	0.617973	1377.75	1.04985
ENSG00000070882	OSBPL3	7:24796540-24981634	protein_coding	0.506328	0.382494	0.185585	0.497451	156.402	1.32375
ENSG00000070915	SLC12A3	16:56865207-56915850	protein_coding	-1.00644	0.493255	0.0413101	0.208167	252.065	-2.0404
ENSG00000070950	RAD18	3:8775402-8963773	protein_coding	-0.53881	0.646333	0.404483	0.713171	33.851	-0.833641
ENSG00000070961	ATP2B1	12:89588049-89709300	protein_coding	-1.28499	0.852524	0.131741	0.418419	29.5608	-1.50727
ENSG00000071054	MAP4K4	2:101696850-101894689	protein_coding	-0.608854	0.303543	0.0448748	0.219543	666.983	-2.00583
ENSG00000071073	MGAT4A	2:98619106-98731132	protein_coding	-0.785037	1.22033	0.52003	NA	9.17905	-0.643299
ENSG00000071082	RPL31	2:101002229-101024032	protein_coding	-0.0613134	0.297911	0.836938	0.946872	5710.36	-0.205811
ENSG00000071127	WDR1	4:10074339-10116949	protein_coding	0.201932	0.322079	0.530684	0.801049	7150.07	0.626963
ENSG00000071189	SNX13	7:17790761-17940501	protein_coding	0.577326	0.64843	0.373281	0.68881	34.2137	0.890344
ENSG00000071205	ARHGAP10	4:147732063-148072776	protein_coding	0.495193	0.412838	0.23034	0.551472	111.162	1.19948
ENSG00000071243	ING3	7:120950763-120977216	protein_coding	-0.337078	0.915076	0.712604	0.89487	14.203	-0.368361
ENSG00000071282	LMCD1	3:8501807-8574668	protein_coding	-1.11571	0.54729	0.041489	0.208713	74.5565	-2.03861
ENSG00000071462	BUD23	7:73683025-73705161	protein_coding	-0.526632	0.334881	0.115813	0.387308	2975.01	-1.57259
ENSG00000071537	SEL1L	14:81471547-81533853	protein_coding	0.0401032	0.713968	0.955207	0.984097	25.7921	0.0561695
ENSG00000071539	TRIP13	5:892884-919357	protein_coding	-0.616497	0.277841	0.0264944	0.156614	3373.16	-2.21889
ENSG00000071553	ATP6AP1	X:154428645-154436516	protein_coding	-0.0914426	0.28841	0.7512	0.912731	4234.41	-0.317058
ENSG00000071564	TCF3	19:1609290-1652615	protein_coding	-0.415193	0.286519	0.147311	0.441114	2586.59	-1.4491
ENSG00000071626	DAZAP1	19:1407569-1435687	protein_coding	-0.222382	0.321301	0.488856	0.773673	5454.75	-0.692129
ENSG00000071655	MBD3	19:1573596-1592865	protein_coding	-0.0461412	0.299719	0.877651	0.960392	841.43	-0.153948
ENSG00000071794	HLTF	3:149030127-149086554	protein_coding	-0.548785	0.816246	0.501375	0.782404	20.7774	-0.672328
ENSG00000071859	FAM50A	X:154444141-154450654	protein_coding	0.479295	0.336786	0.154695	0.451031	2316.24	1.42314
ENSG00000071889	FAM3A	X:154506159-154516242	protein_coding	0.134316	0.315895	0.670697	0.878291	589.851	0.425191
ENSG00000071967	CYBRD1	2:171522247-171558129	protein_coding	0.447362	0.381029	0.240359	0.562487	232.385	1.17409
ENSG00000071994	PDCD2	6:170575295-170584692	protein_coding	0.0182365	0.286924	0.949322	0.982737	1487.86	0.0635586
ENSG00000072042	RDH11	14:67676800-67695793	protein_coding	0.282968	0.327559	0.387659	0.700169	323.176	0.86387
ENSG00000072121	ZFYVE26	14:67727374-67816590	protein_coding	0.799884	0.307511	0.00929089	0.0772741	526.562	2.60116
ENSG00000072134	EPN2	17:19215615-19336715	protein_coding	0.313532	0.3034	0.301418	0.622914	619.632	1.0334
ENSG00000072163	LIMS2	2:127638381-127681786	protein_coding	0.657966	0.372478	0.0773198	0.305261	237.07	1.76645
ENSG00000072195	SPEG	2:219434843-219493629	protein_coding	0.0678529	0.405307	0.867046	0.956997	151.642	0.167411
ENSG00000072210	ALDH3A2	17:19648136-19685760	protein_coding	0.467872	0.333553	0.160709	0.460857	428.484	1.40269
ENSG00000072310	SREBF1	17:17810399-17837011	protein_coding	-0.371512	0.357146	0.298235	0.621666	2072.19	-1.04023
ENSG00000072364	AFF4	5:132875395-132963634	protein_coding	-0.0581675	0.546645	0.915259	0.970961	84.4485	-0.106408
ENSG00000072401	UBE2D1	10:58334979-58370751	protein_coding	-0.0943657	0.459418	0.837258	0.946951	89.0375	-0.205403
ENSG00000072415	MPP5	14:67241342-67336061	protein_coding	0.584321	0.596001	0.326887	0.648487	53.3658	0.980403
ENSG00000072422	RHOBTB1	10:60869438-61001440	protein_coding	-0.307678	0.389507	0.429576	0.733094	139.633	-0.789917
ENSG00000072501	SMC1A	X:53374149-53422728	protein_coding	0.111973	0.344331	0.745037	0.910175	567.15	0.325191
ENSG00000072506	HSD17B10	X:53431258-53434370	protein_coding	0.0333479	0.297894	0.910867	0.969701	4560.5	0.111945
[truncated: 11,716 more rows]
