# Supplementary material for: RNF219 regulates CCR4-NOT function in mRNA translation and deadenylation
Source: Sci Rep. 2022 Jun 3;12:9288. doi: 10.1038/s41598-022-13309-8 (PMC9166816; doi:10.1038/s41598-022-13309-8)
Supplement: Supplementary file 4 — Supplementary Information 4. [file 41598_2022_13309_MOESM4_ESM.xlsx]

## Sheet: Sheet1
pathway	pval	padj	log2err	ES	NES	size	leadingEdge
GO_NUCLEAR_CHROMOSOME_SEGREGATION	4.35e-13	1.55e-10	0.932595	-0.508146	-2.28194	206	STAG3, TOP2A, KNL1, ESPL1, KIF14, CCNE2, PHF13, NCAPG, ESCO2, TEX14, CDCA8, BUB1B, PTTG2, PDS5B, TTK, ESCO1, AGO4, KLHDC8B, RNF212, STAG2, DLGAP5, VPS4A, SMC3, NCAPD2, AURKB, MRE11, NUF2, KIF4B, PSMG2, BRIP1, SMC2, UBE2C, PTTG3P, CENPF, AXIN2, PCID2, FBXO5, KIF18B, FANCD2, KIF23, SLF1, KIF2C, NDC80, NEK2, INCENP, CCNB1, KIF4A, HASPIN, CENPK, PLK1, TERF1, CDCA5, TACC3, TENT4A, SMC4, WRAP73, SPAG5,…
GO_MEIOSIS_I_CELL_CYCLE_PROCESS	6.17e-08	6.78e-06	0.704976	-0.611367	-2.27062	66	TEX19, STAG3, DNMT3L, TOP2A, ESPL1, RAD54L, CCNE2, PTTG2, AGO4, RNF212, MRE11, TDRD9, BRIP1, PTTG3P, FBXO5, FANCD2, CDC25C, PLK1, TERF1, AURKA, CCNE1, UBB, CDC25A, MLH1, SYCE2, TOP2B, SGO1, CENPS, MLH3, SIRT7, CKS2, RAD51D, TRIP13, CCNB1IP1, ATM, NDC1, MSH3
GO_CHROMOSOME_SEGREGATION	1.9e-14	9.04e-12	0.975995	-0.491468	-2.25657	259	STAG3, TOP2A, KNL1, ESPL1, KIF14, ARL8A, CCNE2, PHF13, NCAPG, ESCO2, TEX14, CDCA8, BUB1B, PTTG2, PDS5B, TTK, ESCO1, AGO4, KLHDC8B, SETDB2, RNF212, STAG2, DLGAP5, VPS4A, SMC3, NCAPD2, SKA3, AURKB, MRE11, CENPH, BIRC5, NUF2, KIF4B, PSMG2, BRIP1, SMC2, UBE2C, PTTG3P, CENPF, AXIN2, PCID2, CDCA2, FBXO5, KIF18B, FANCD2, KIF23, SLF1, KIF2C, NDC80, NEK2, INCENP, CCNB1, MKI67, KIF4A, HASPIN, CENPK, PLK1, …
GO_SISTER_CHROMATID_SEGREGATION	1.68e-10	3.12e-08	0.826657	-0.508151	-2.24001	170	STAG3, TOP2A, ESPL1, KIF14, PHF13, NCAPG, ESCO2, TEX14, CDCA8, BUB1B, PTTG2, PDS5B, TTK, ESCO1, STAG2, DLGAP5, VPS4A, SMC3, NCAPD2, AURKB, MRE11, NUF2, KIF4B, PSMG2, SMC2, UBE2C, PTTG3P, CENPF, AXIN2, PCID2, FBXO5, KIF18B, KIF23, SLF1, KIF2C, NDC80, NEK2, INCENP, CCNB1, KIF4A, HASPIN, CENPK, PLK1, CDCA5, TACC3, TENT4A, SMC4, WRAP73, SPAG5, CDC20, KIF22, NIPBL, MACROH2A1, SPDL1, CDK5RAP2, CUL3, TO…
GO_MEIOTIC_CELL_CYCLE	4.13e-09	6.31e-07	0.761461	-0.504991	-2.166	146	TEX19, STAG3, FBXO43, DNMT3L, TOP2A, ESPL1, RAD54L, CCNE2, TEX14, PLD6, BUB1B, PTTG2, TTK, AGO4, SPIN1, RNF212, STAG2, SMC3, NCAPD2, LFNG, MRE11, TDRD9, NUF2, BRIP1, SMC2, PTTG3P, FANCA, FBXO5, FANCD2, NEK2, INCENP, CDC25C, ZNF318, EXO1, RBBP8, STK35, PLK1, TERF1, AURKA, SMC4, ASPM, FZR1, CDC20, RAD1, CCNE1, UBB, CDC25A, XRCC2, MLH1, SYCE2, TOP2B, SPIRE2, SGO1, TUBGCP4, CENPS, MLH3, SIRT7, CKS2, …
GO_MEIOTIC_CELL_CYCLE_PROCESS	4.78e-08	5.39e-06	0.719513	-0.51645	-2.13434	111	TEX19, STAG3, FBXO43, DNMT3L, TOP2A, ESPL1, RAD54L, CCNE2, TEX14, BUB1B, PTTG2, TTK, AGO4, RNF212, NCAPD2, MRE11, TDRD9, NUF2, BRIP1, SMC2, PTTG3P, FANCA, FBXO5, FANCD2, INCENP, CDC25C, PLK1, TERF1, AURKA, SMC4, ASPM, FZR1, CDC20, RAD1, CCNE1, UBB, CDC25A, MLH1, SYCE2, TOP2B, SPIRE2, SGO1, CENPS, MLH3, SIRT7, CKS2, RAD51D, TRIP13, CCNB1IP1, ATM, MSX1, NDC1, TDRKH, MSH3
GO_MITOTIC_SISTER_CHROMATID_SEGREGATION	1.84e-08	2.38e-06	0.733762	-0.49711	-2.12778	142	ESPL1, KIF14, PHF13, NCAPG, TEX14, CDCA8, BUB1B, PTTG2, PDS5B, TTK, DLGAP5, VPS4A, NCAPD2, AURKB, NUF2, KIF4B, PSMG2, SMC2, UBE2C, PTTG3P, CENPF, PCID2, FBXO5, KIF18B, KIF23, SLF1, KIF2C, NDC80, NEK2, INCENP, CCNB1, KIF4A, HASPIN, CENPK, PLK1, CDCA5, TACC3, TENT4A, SMC4, WRAP73, SPAG5, CDC20, KIF22, NIPBL, MACROH2A1, SPDL1, CDK5RAP2, CUL3, SLF2, SGO1, RACGAP1, MAD2L2, APC, TRIP13, ANAPC1, ATM, TP…
GO_ORGANELLE_FISSION	2.53e-14	1.08e-11	0.975995	-0.447283	-2.11994	333	TEX19, STAG3, FBXO43, DNMT3L, DNM1, TOP2A, ESPL1, RAD54L, KIF14, CCNE2, PHF13, CAV2, NCAPG, TEX14, CDCA8, BUB1B, PTTG2, PDS5B, TTK, PRMT5, AAAS, AGO4, L3MBTL1, KLHDC8B, ANLN, KIF11, RNF212, STAG2, DLGAP5, VPS4A, MTFR2, CCSAP, SMC3, NCAPD2, PPARGC1A, CEP97, OPA1, AURKB, MRE11, TDRD9, BIRC5, NUF2, KIF4B, CHEK1, PEX11B, PSMG2, CUL7, BRIP1, SMC2, UBE2C, PTTG3P, USP16, CENPF, PCID2, FANCA, FBXO5, KIF1…
GO_MITOTIC_NUCLEAR_DIVISION	8.61e-11	1.71e-08	0.839089	-0.465774	-2.11339	227	FBXO43, ESPL1, KIF14, PHF13, CAV2, NCAPG, TEX14, CDCA8, BUB1B, PTTG2, PDS5B, TTK, PRMT5, AAAS, L3MBTL1, KLHDC8B, ANLN, KIF11, STAG2, DLGAP5, VPS4A, CCSAP, SMC3, NCAPD2, CEP97, AURKB, BIRC5, NUF2, KIF4B, CHEK1, PSMG2, CUL7, SMC2, UBE2C, PTTG3P, USP16, CENPF, PCID2, FBXO5, KIF18B, KIF23, SLF1, KIF2C, NDC80, NEK2, INCENP, CCNB1, MKI67, KIF4A, CDC25C, MZT1, HASPIN, CENPK, SPAST, BORA, KIF20B, PLK1, A…
GO_REGULATION_OF_CHROMOSOME_SEGREGATION	3.44e-07	3.19e-05	0.674963	-0.526282	-2.10709	94	ESPL1, TEX14, BUB1B, PTTG2, TTK, DLGAP5, AURKB, PSMG2, UBE2C, PTTG3P, CENPF, AXIN2, PCID2, FBXO5, SLF1, KIF2C, NDC80, NEK2, CCNB1, MKI67, PLK1, CDCA5, TACC3, SPAG5, CDC20, NIPBL, MACROH2A1, SPDL1, CDK5RAP2, CUL3, SLF2, RACGAP1, ECT2, MAD2L2, RMI2, APC, TRIP13, SMC6, ANAPC1, ATM, TPR, SMC5, RAD18, MAD2L1, ZW10, ATRX, DDX11, CSNK2A2, RAD21
GO_MEIOTIC_CHROMOSOME_SEGREGATION	3.03e-06	0.000196535	0.627257	-0.592315	-2.10481	51	STAG3, TOP2A, ESPL1, CCNE2, BUB1B, PTTG2, TTK, AGO4, RNF212, MRE11, NUF2, BRIP1, SMC2, PTTG3P, FANCD2, PLK1, TERF1, SMC4, CCNE1, MLH1, SYCE2, TOP2B, SGO1, CENPS, MLH3, SIRT7, TRIP13, CCNB1IP1, ATM, NDC1
GO_HOMOLOGOUS_CHROMOSOME_SEGREGATION	7.79e-05	0.00252894	0.538434	-0.657021	-2.03565	29	STAG3, ESPL1, CCNE2, PTTG2, AGO4, RNF212, MRE11, BRIP1, PTTG3P, FANCD2, PLK1, TERF1, CCNE1, MLH1, SYCE2, SGO1, MLH3, SIRT7, TRIP13, CCNB1IP1, ATM, NDC1
GO_CHROMOSOME_ORGANIZATION_INVOLVED_IN_MEIOTIC_CELL_CYCLE	2.75e-05	0.00113383	0.57561	-0.617888	-2.01935	37	STAG3, CCNE2, BUB1B, AGO4, RNF212, NCAPD2, MRE11, BRIP1, SMC2, FANCD2, INCENP, TERF1, SMC4, CCNE1, MLH1, SYCE2, SGO1, MLH3, SIRT7, TRIP13, CCNB1IP1, ATM, NDC1, NCAPH, ATRX, RAD21, NCAPD3, NCAPH2, PPP2R1A
GO_RESPONSE_TO_ACETYLCHOLINE	4.3e-05	0.00159975	0.557332	-0.79101	-2.01593	14	CHRM4, CDK5R1, ROCK2, GNAI2, CRKL, GNA15
GO_SISTER_CHROMATID_COHESION	2.18e-05	0.000941274	0.57561	-0.559234	-2.01347	54	STAG3, ESPL1, ESCO2, BUB1B, PDS5B, ESCO1, STAG2, SMC3, MRE11, AXIN2, SLF1, HASPIN, PLK1, CDCA5, TENT4A, CDC20, KIF22, NIPBL, MACROH2A1, SLF2, SGO1, DDX12P
GO_REGULATION_OF_SISTER_CHROMATID_SEGREGATION	6.47e-06	0.000383642	0.610527	-0.530447	-2.00933	77	ESPL1, TEX14, BUB1B, PTTG2, TTK, DLGAP5, AURKB, PSMG2, UBE2C, PTTG3P, CENPF, AXIN2, PCID2, FBXO5, SLF1, NDC80, CCNB1, PLK1, CDCA5, TACC3, CDC20, NIPBL, MACROH2A1, SPDL1, CDK5RAP2, CUL3, SLF2, MAD2L2, RMI2, APC, TRIP13, ANAPC1, ATM, TPR, SMC5, MAD2L1, ZW10, ATRX, DDX11, RAD21
GO_NEGATIVE_REGULATION_OF_CHROMOSOME_SEGREGATION	0.000229532	0.0061598	0.518848	-0.590271	-1.98714	41	ESPL1, TEX14, BUB1B, PTTG2, TTK, AURKB, PSMG2, PTTG3P, CENPF, PCID2, FBXO5, NDC80, CCNB1, PLK1, CDC20, SPDL1, CDK5RAP2, MAD2L2, APC, TRIP13, ATM, TPR, MAD2L1, ZW10, ATRX, RAD21, CDT1
GO_MALE_MEIOTIC_NUCLEAR_DIVISION	0.000306843	0.00746711	0.498493	-0.691984	-1.97736	21	TEX19, DNMT3L, TEX14, AGO4, TDRD9, FANCA, UBB, MLH1, MLH3, TRIP13, ATM, TDRKH, CYP26B1
GO_CHROMOSOME_SEPARATION	9.99e-06	0.000547299	0.593325	-0.518479	-1.97425	78	TOP2A, ESPL1, TEX14, BUB1B, PTTG2, TTK, DLGAP5, NCAPD2, AURKB, PSMG2, UBE2C, PTTG3P, CENPF, PCID2, FBXO5, NDC80, CCNB1, PLK1, TACC3, CDC20, SPDL1, CDK5RAP2, CUL3, MLH1, TOP2B, CENPS, MAD2L2, APC, TRIP13, ANAPC1, ATM, TPR, SMARCAD1, MAD2L1, ZW10, NCAPH, CSNK2A2, RAD21, NCAPD3, NCAPH2, CDT1, PPP2R1A
GO_RESPONSE_TO_ELECTRICAL_STIMULUS	0.00026398	0.00669009	0.498493	-0.71196	-1.96341	19	NTRK1, RAB3A, ADSS1, PPARGC1A, OPA1, NQO1, PALM, AKAP9, BTG2, FZD3, SRC, REST, BRD1
GO_CILIARY_BASAL_BODY_PLASMA_MEMBRANE_DOCKING	1.51e-05	0.000712349	0.593325	-0.505986	-1.962	84	HAUS7, CEP135, NEDD1, CEP78, NINL, CEP97, TMEM216, NEK2, HSP90AA1, CDK1, PLK4, MKS1, NPHP4, PCM1, PLK1, AKAP9, TCTN2, TMEM67, CEP131, CEP70, CEP57, CDK5RAP2, CEP83, TTBK2, CEP72, CKAP5, SCLT1, MARK4, CEP152, CEP43, OFD1, CEP250, TCTN1, HAUS8, ODF2, HAUS4, FBF1
GO_HOMOLOGOUS_RECOMBINATION	0.000173629	0.00490258	0.518848	-0.612017	-1.95263	32	TEX19, TOP2A, HDAC10, RAD54L, RNF212, MRE11, BRIP1, FANCD2, MLH1, TOP2B, CENPS, MLH3, RAD51D, TRIP13, CCNB1IP1, ATM, MSH3
GO_CELL_DIVISION	1.48e-12	3.96e-10	0.91012	-0.396012	-1.93882	467	PARD6G, TPPP, TOP2A, MDK, KNL1, ESPL1, CABLES2, SNX18, KIF14, ARL8A, CCNE2, PHF13, HAUS7, FZD7, NCAPG, TEX14, CDCA8, BRSK2, RBL1, BUB1B, DOCK7, PDGFA, CDC123, PDS5B, NEDD1, PARD6B, RAB11FIP3, BABAM2, RNF8, CENPA, KLHDC8B, ROCK2, TUBA1C, SEPTIN11, ANLN, KIF11, SETDB2, STAG2, VPS4A, LATS2, CCSAP, SMC3, NCAPD2, STMN1, SKA3, CCNG2, AURKB, GNAI2, SDE2, CNTROB, BIRC5, SENP5, NUF2, KIF4B, HELLS, CUL7, B…
GO_AMMONIUM_ION_METABOLIC_PROCESS	8.17e-05	0.00261054	0.538434	-0.827706	-1.93406	10	SLC29A4, CHDH, ATP7A, SRD5A1, SLC22A3, ALDH7A1, SLC44A1
GO_G_PROTEIN_COUPLED_ACETYLCHOLINE_RECEPTOR_SIGNALING_PATHWAY	0.000224066	0.00607388	0.518848	-0.796378	-1.9279	11	CHRM4, CDK5R1, GNAI2, GNA15
GO_METAPHASE_ANAPHASE_TRANSITION_OF_CELL_CYCLE	9.53e-05	0.0030005	0.538434	-0.534463	-1.92429	54	ESPL1, TEX14, BUB1B, TTK, DLGAP5, AURKB, PSMG2, UBE2C, CENPF, PCID2, FBXO5, NDC80, CCNB1, PLK1, TACC3, CDC20, SPDL1, CDK5RAP2, CUL3, MAD2L2, APC, TRIP13, ANAPC1, ATM, TPR, MAD2L1, ZW10
GO_REGULATION_OF_CHROMOSOME_SEPARATION	5.05e-05	0.00181625	0.557332	-0.524083	-1.92224	60	ESPL1, TEX14, BUB1B, PTTG2, TTK, DLGAP5, AURKB, PSMG2, UBE2C, PTTG3P, CENPF, PCID2, FBXO5, NDC80, CCNB1, PLK1, TACC3, CDC20, SPDL1, CDK5RAP2, CUL3, MAD2L2, APC, TRIP13, ANAPC1, ATM, TPR, MAD2L1, ZW10
GO_SPINDLE_ORGANIZATION	1.23e-06	8.93e-05	0.643552	-0.443299	-1.92094	156	TPPP, ESPL1, HDAC3, HAUS7, STIL, TTK, AAAS, KIF11, GOLGA8A, STAG2, DLGAP5, CCSAP, SMC3, STMN1, CEP97, AURKB, CENPH, BIRC5, NUF2, KIF4B, FBXO5, KIF23, NDC80, NEK2, INCENP, CCNB1, KIF4A, MZT1, SPAST, BORA, STARD9, PLK1, AURKA, GOLGA2P5, POC1A, TACC3, WRAP73, ASPM, SPAG5, GPSM2, CDC20, MLH1, PTPA, TUBGCP4, RACGAP1, CEP72, CENPW, TUBGCP6, XIAP, CKAP5, TOGARAM2
GO_SPINDLE_ASSEMBLY	2.1e-05	0.000919948	0.57561	-0.474919	-1.91428	96	HDAC3, HAUS7, AAAS, KIF11, GOLGA8A, STAG2, CCSAP, SMC3, CEP97, AURKB, BIRC5, KIF4B, FBXO5, KIF23, NEK2, INCENP, KIF4A, MZT1, STARD9, PLK1, AURKA, GOLGA2P5, WRAP73, ASPM, SPAG5, GPSM2, CDC20, MLH1, TUBGCP4, RACGAP1, CENPW, TUBGCP6, XIAP, TOGARAM2, SAC3D1, TPR
GO_MICROTUBULE_DEPOLYMERIZATION	0.000434948	0.00955323	0.498493	-0.608815	-1.91244	30	APC2, CCSAP, STMN1, TAOK1, KIF18B, KIF2C, CAMSAP3, SPAST, CKAP2, TTBK2, CAMSAP2, APC, CKAP5, ARHGEF2, HDAC6
GO_KINETOCHORE_ORGANIZATION	0.000418276	0.0092344	0.498493	-0.677902	-1.89646	20	CENPA, DLGAP5, CENPH, NUF2, SMC2, CENPF, NDC80, CENPK, SMC4, CENPS, CENPW
GO_NEGATIVE_REGULATION_OF_METAPHASE_ANAPHASE_TRANSITION_OF_CELL_CYCLE	0.000319906	0.00769752	0.498493	-0.586541	-1.87053	34	TEX14, BUB1B, TTK, AURKB, PSMG2, CENPF, PCID2, FBXO5, NDC80, CCNB1, PLK1, CDC20, SPDL1, CDK5RAP2, MAD2L2, APC, TRIP13, ATM, TPR, MAD2L1, ZW10
GO_REGULATION_OF_NUCLEAR_DIVISION	1.19e-05	0.000620652	0.593325	-0.432222	-1.85004	142	FBXO43, ESPL1, CAV2, TEX14, BUB1B, PTTG2, TTK, PRMT5, L3MBTL1, ANLN, KIF11, DLGAP5, CCSAP, CEP97, AURKB, CHEK1, PSMG2, CUL7, UBE2C, PTTG3P, CENPF, PCID2, FBXO5, SLF1, NDC80, NEK2, CCNB1, MKI67, CDC25C, BORA, KIF20B, PLK1, AURKA, CDCA5, TACC3, PPP1R9B, CEP85, FZR1, CDC20, RAD1, NIPBL, MACROH2A1, SPDL1, CDK5RAP2, CUL3, SLF2, MAD2L2, APC, INSR, TRIP13, ANAPC1, OBSL1, ATM, TPR, SMC5, MSX1, CUL9, LRP5…
GO_REGULATION_OF_MICROTUBULE_CYTOSKELETON_ORGANIZATION	1.19e-05	0.000620652	0.593325	-0.430568	-1.84578	147	TPPP, APC2, CDK5R1, CDH5, STIL, KAT2A, ROCK2, KIF11, MARK2, CCSAP, STMN1, SKA3, CEP97, CHEK1, PRUNE1, TAOK1, NEK2, RBM14, CAMSAP3, SPAST, BORA, PLK4, PLK1, FKBP4, BRCA1, AURKA, POC1A, AKAP9, TACC3, ATF5, CCNF, CEP85, SPAG5, TMEM67, GPSM2, CEP131, CKAP2, CEP70, RANGRF, XPO1, CDK5RAP2, TTBK2, INPP5J, CAMSAP2, APC, CKAP5, TOGARAM2, TBCD, MARK4, ARHGEF2, HDAC6, TPR, PSRC1, RASSF1, CEP250
GO_REGULATION_OF_DNA_REPAIR	6.69e-05	0.00232784	0.538434	-0.445001	-1.83085	109	HDAC10, ARID2, RTEL1, RIF1, KAT7, FAM168A, BABAM2, RNF8, NSD2, RAD51AP1, FOXM1, CHEK1, AXIN2, USP1, SLF1, FUS, CUL4A, TIGAR, TRIM28, SMCHD1, BRCA1, UBR5, WRNIP1, PRKDC, MMS19, SPIDR, GTF2I, SLF2, SPIRE2, KDM1A, MAD2L2, DEK, RMI2, SIRT7, EYA3, CEBPG, SETD2, KMT5C, UBE2N, UBQLN4, UBE2V2, PARP1, TIMELESS, SIRT1, HMGB1, KLHL15, MAGEF1, DDX11, PARPBP
GO_REGULATION_OF_RESPIRATORY_GASEOUS_EXCHANGE	0.00215381	0.0328284	0.431708	-0.685789	-1.81008	15	APLN, PASK, ADORA1, NR4A2, SLC5A3
GO_NEGATIVE_REGULATION_OF_NUCLEAR_DIVISION	0.00154094	0.0250945	0.45506	-0.506578	-1.79393	50	FBXO43, TEX14, BUB1B, PTTG2, TTK, AURKB, CHEK1, PSMG2, PTTG3P, CENPF, PCID2, FBXO5, NDC80, CCNB1, PLK1, CDC20, RAD1, SPDL1, CDK5RAP2, MAD2L2, APC, TRIP13, ATM, TPR, MAD2L1, ZW10
GO_DNA_REPLICATION	9.07e-07	7.13e-05	0.659444	-0.387957	-1.77753	240	CCNE2, PCLAF, RTEL1, ESCO2, ATAD5, KAT7, GINS1, PIF1, NT5M, ESCO1, POLK, CLSPN, SMC3, DNA2, MRE11, SDE2, CHEK1, BRIP1, TP53, ID3, RECQL, E2F7, MMS22L, OBI1, FBXO5, BOD1L1, RECQL4, RRM2, CDK2AP1, CHAF1B, POLE, USP37, EXO1, CDK1, TICRR, RBBP8, BARD1, GRWD1, TERF1, RFC5, BRCA1, NFIX, TOP1MT, MCM10, DTD1, ORC5, CDC45, RAD1, CCNE1, WRNIP1, RHNO1, DTL, RPAIN, ORC1, ING5, CDAN1, FGFR1, GINS2, ATRIP, POL…
GO_POSITIVE_REGULATION_OF_DNA_RECOMBINATION	0.0017706	0.0276831	0.45506	-0.555588	-1.7726	32	ARID2, HMCES, RIF1, ATAD5, NSD2, TFRC, FUS, TGFB1, MMS19, MLH1, MSH2, MAD2L2, KMT5C, PARP1, TIMELESS, WRN
GO_MICROTUBULE_ORGANIZING_CENTER_ORGANIZATION	9.01e-05	0.00285769	0.538434	-0.427254	-1.767	117	PARD6G, HAUS7, PCLAF, STIL, KAT2A, CEP135, PARD6B, ROCK2, KIF11, CNTROB, CHEK1, NDC80, NEK2, RBM14, FBXW11, SSX2IP, CDK1, PLK4, PCM1, PLK1, KIF3A, BRCA1, AURKA, POC1A, ATF5, CCNF, CEP85, TMEM67, CEP131, XPO1, CDK5RAP2, XRCC2, SGO1, CEP72, CROCC, CKAP5, MARK4, CEP152, SAC3D1, CEP250, SASS6, HAUS8, ODF2, HAUS4
GO_CELL_CYCLE_PROCESS	1.1e-16	5.9e-14	1.05746	-0.338645	-1.76567	1068	PARD6G, TPPP, TEX19, STAG3, INHA, FBXO43, DNMT3L, TOP2A, USH1C, CDKN2C, CDK5R1, KNL1, ESPL1, RAD54L, SNX18, HDAC3, KIF14, CCNE2, PHF13, HAUS7, CAV2, PCLAF, RTEL1, NCAPG, ESCO2, STIL, TEX14, CDCA8, BRSK2, RBL1, BUB1B, MLXIPL, KAT2A, SKP2, ATAD5, PTTG2, CDC123, PDS5B, TTK, CEP135, PRMT5, GTSE1, NEDD1, GINS1, PARD6B, RPRM, RAB11FIP3, BABAM2, AAAS, HMMR, MEPCE, SMARCD3, ESCO1, FBXO7, AGO4, L3MBTL1, C…
GO_REGULATION_OF_ATTACHMENT_OF_SPINDLE_MICROTUBULES_TO_KINETOCHORE	0.00334355	0.0448916	0.431708	-0.729286	-1.76548	11	AURKB, NEK2, CCNB1, SPAG5, RACGAP1, ECT2, APC
GO_METAPHASE_PLATE_CONGRESSION	0.00183986	0.0286549	0.45506	-0.501507	-1.75827	47	KIF14, CDCA8, VPS4A, AURKB, NUF2, CENPF, KIF2C, NDC80, INCENP, CCNB1, CDCA5, SPAG5, KIF22, SPDL1, CUL3, MLH1, FAM83D, PSRC1, ZW10, SEH1L
GO_CELL_CYCLE	1.12e-19	1.59e-16	1.14219	-0.328809	-1.75702	1405	PARD6G, TPPP, TEX19, STAG3, DNMT3A, INHA, FBXO43, MAPK4, DNMT3L, TOP2A, USH1C, CDKN2C, CDK5R1, KNL1, ESPL1, CABLES2, RUNX3, NR4A3, RAD54L, SNX18, STAT5B, BTG3, HDAC3, KIF14, ARL8A, CCNE2, NR4A1, SPDYC, PHF13, HAUS7, CAV2, PCLAF, RTEL1, NCAPG, ESCO2, STIL, TEX14, CDCA8, RIF1, BRSK2, RBL1, PLD6, BUB1B, USP22, MLXIPL, KAT2A, SKP2, ATAD5, PTTG2, LIN9, CDC123, PDS5B, TTK, CEP135, PRMT5, GTSE1, NEDD1, …
GO_AXIS_SPECIFICATION	0.0014017	0.0231936	0.45506	-0.497402	-1.75583	49	NRARP, PCSK6, STIL, PLD6, SETDB2, SIX2, BMPR1A, WNT6, EPB41L5, SMAD4, AURKA, TBX3, SKI, NOTCH1, HOXD8, SMAD2
GO_POSITIVE_REGULATION_OF_ISOTYPE_SWITCHING	0.00282043	0.0399997	0.431708	-0.627059	-1.75422	20	HMCES, RIF1, ATAD5, NSD2, TFRC, TGFB1, MLH1, MSH2, MAD2L2, KMT5C
GO_MICROTUBULE_POLYMERIZATION_OR_DEPOLYMERIZATION	0.00058541	0.011883	0.477271	-0.451536	-1.75087	84	TPPP, APC2, CDK5R1, CDH5, CCSAP, STMN1, SKA3, PRUNE1, TAOK1, FBXO5, KIF18B, KIF2C, MZT1, CAMSAP3, SPAST, FKBP4, AKAP9, CKAP2, RANGRF, CDK5RAP2, TTBK2, INPP5J, TUBGCP4, CAMSAP2, APC, TUBGCP6, CKAP5, TOGARAM2, TBCD, ARHGEF2, HDAC6, PSRC1
GO_MITOTIC_SPINDLE_ORGANIZATION	0.000204676	0.00565567	0.518848	-0.431294	-1.7484	101	STIL, TTK, AAAS, KIF11, STAG2, DLGAP5, CCSAP, SMC3, STMN1, CEP97, AURKB, CENPH, BIRC5, NUF2, KIF4B, KIF23, NDC80, NEK2, CCNB1, KIF4A, MZT1, SPAST, BORA, PLK1, AURKA, POC1A, TACC3, WRAP73, GPSM2, CDC20, PTPA, RACGAP1, XIAP, CKAP5, TOGARAM2
GO_CHROMOSOME_CONDENSATION	0.00325124	0.0439276	0.431708	-0.555369	-1.74663	31	TOP2A, DFFB, PHF13, NCAPG, NCAPD2, SMC2, INCENP, CCNB1, CDK1, CDCA5, TENT4A, SMC4, NIPBL
GO_NEGATIVE_REGULATION_OF_CHROMOSOME_ORGANIZATION	0.000217035	0.00592076	0.518848	-0.418969	-1.74296	118	TOP2A, ESPL1, PHF2, RTEL1, TEX14, BUB1B, PTTG2, TTK, PIF1, AURKB, PSMG2, PTTG3P, CENPF, ATAD2, PCID2, FBXO5, NDC80, PHF8, WDR5, CCNB1, ZNF451, PLK1, TERF1, BRCA1, UBR5, CDC20, ASF1A, SKI, MACROH2A1, SPDL1, CDK5RAP2, KDM1A, MAD2L2, XRN1, DCP2, APC, HMGA1, TRIP13, SRC, ATM, TPR, HNRNPA1, PARP1, SMG6, H3-3A, SIRT1, MAD2L1, ZW10, NAT10
GO_DNA_METHYLATION	0.00142366	0.023452	0.45506	-0.500977	-1.73977	46	DNMT3A, DNMT3L, PLD6, PRMT5, TDRD9, HELLS, BEND3, TRIM28, GSK3A, BRCA1, FOS, PRMT7, METTL4, RLF, PARP1, TDRKH, EHMT1, DMAP1, MIS18A, ATRX
GO_REGULATION_OF_MICROTUBULE_POLYMERIZATION_OR_DEPOLYMERIZATION	0.0009257	0.0169435	0.477271	-0.472888	-1.73447	60	APC2, CDK5R1, CDH5, STMN1, SKA3, PRUNE1, TAOK1, CAMSAP3, SPAST, FKBP4, AKAP9, CKAP2, RANGRF, CDK5RAP2, TTBK2, INPP5J, CAMSAP2, APC, CKAP5, TOGARAM2, TBCD, ARHGEF2, HDAC6, PSRC1
GO_MITOTIC_CELL_CYCLE	9.45e-13	3.11e-10	0.91012	-0.337966	-1.73133	834	DNMT3A, FBXO43, TOP2A, USH1C, CDKN2C, ESPL1, SNX18, STAT5B, BTG3, KIF14, CCNE2, PHF13, HAUS7, CAV2, RTEL1, NCAPG, STIL, TEX14, CDCA8, BRSK2, RBL1, BUB1B, USP22, SKP2, ATAD5, PTTG2, PDS5B, TTK, CEP135, PRMT5, GTSE1, NEDD1, GINS1, RPRM, AAAS, HMMR, MEPCE, SMARCD3, FBXO7, L3MBTL1, CENPA, KLHDC8B, CEP78, ROCK2, TUBA1C, ANLN, KIF11, CLSPN, SETDB2, STAG2, DLGAP5, VPS4A, TMEM8B, LATS2, CCSAP, SMC3, NCAP…
GO_MICROTUBULE_CYTOSKELETON_ORGANIZATION	3.24e-08	3.96e-06	0.719513	-0.354925	-1.7219	433	PARD6G, TPPP, APC2, CDK5R1, CDH5, FER, TTLL7, ESPL1, HDAC3, HAUS7, PCLAF, STIL, BRSK2, KAT2A, DOCK7, TTK, CEP135, HOOK3, PARD6B, AAAS, SYNE2, CENPA, ROCK2, TUBA1C, KIF11, GOLGA8A, MARK2, STAG2, DLGAP5, CCSAP, SMC3, STMN1, ZMYND10, NINL, SKA3, CEP97, AURKB, CCDC66, CNTROB, CENPH, BIRC5, NUF2, KIF4B, CHEK1, CUL7, PRUNE1, SLK, CCDC88C, TAOK1, CALM1, FBXO5, KIF18B, PRKCZ, KIF23, KIF2C, NDC80, NEK2, I…
GO_MITOTIC_CYTOKINESIS	0.0010605	0.0189255	0.45506	-0.462495	-1.71771	66	ESPL1, SNX18, CENPA, KLHDC8B, ROCK2, ANLN, VPS4A, STMN1, CNTROB, KIF4B, CUL7, KIF23, UNC119, INCENP, KIF4A, SPAST, KIF20B, PLK1, JTB, CKAP2, CEP55, RACGAP1, ECT2, APC, USP8
GO_ANTERIOR_POSTERIOR_PATTERN_SPECIFICATION	0.00029826	0.00739963	0.498493	-0.403089	-1.71694	131	HOXB3, RBPJ, NRARP, HES6, CELSR2, PCSK6, WNT2B, PLD6, KAT2A, TSHZ1, MIB1, TBX1, CRB2, HOXA9, TGFBR1, LFNG, SIX2, HOXD9, CRKL, BMPR1A, TP53, SCMH1, AXIN2, DLL3, HES7, KDM2B, BMP2, EPB41L5, SMAD4, HOXB5, AURKA, NR2F2, TBX3, HEY1, BTG2, ACVR2A, HES1, SKI, HHEX, PRKDC, GBX2, NOTCH1, XRCC2, NLE1, HOXD8, SMAD2, HOXC11, POFUT1, CDON, LRP5L, HIPK1, ATM, HOXD10, GDF11, RARG, MSX1
GO_REGULATION_OF_MICROTUBULE_BASED_PROCESS	0.000130641	0.00385886	0.518848	-0.390221	-1.71644	167	TPPP, APC2, CDK5R1, CDH5, TCTEX1D2, STIL, KAT2A, ROCK2, KIF11, MARK2, CCSAP, STMN1, SKA3, CEP97, CHEK1, PRUNE1, TAOK1, NEK2, RBM14, TTC21B, CAMSAP3, SPAST, ERBB2, BORA, PLK4, PLK1, FKBP4, BRCA1, AURKA, POC1A, AKAP9, TACC3, ATF5, CCNF, CEP85, SPAG5, TMEM67, GPSM2, CEP131, CKAP2, CEP70, RANGRF, XPO1, CDK5RAP2, TTBK2, INPP5J, CAMSAP2, APC, CKAP5, TOGARAM2, TBCD, MARK4, ARHGEF2, HDAC6, TPR, PSRC1, RA…
GO_REGULATION_OF_CELL_CYCLE_G2_M_PHASE_TRANSITION	4.53e-05	0.00165862	0.557332	-0.385986	-1.71246	182	KIF14, HAUS7, ATAD5, CEP135, GTSE1, NEDD1, BABAM2, HMMR, SMARCD3, CEP78, CLSPN, VPS4A, NINL, AURKB, MRE11, CDK5RAP3, CHEK1, TP53, CENPF, TAOK1, FBXO5, NEK2, HSP90AA1, CCNB1, PSMD10, CDC25C, CDK1, TICRR, PLK4, PCM1, PLK1, BRCA1, AURKA, AKAP9, PSME2, ATF5, FZR1, CEP131, CEP70, CEP57, CDC25A, DTL, MACROH2A1, ORC1, CDK5RAP2, CEP72, BLM, CKAP5, PSMA1, CDC7, FHL1, PSMA7, DBF4B, ATM, CEP152, CEP43, OFD1…
GO_POSITIVE_REGULATION_OF_DNA_METABOLIC_PROCESS	0.000250096	0.00641415	0.498493	-0.394259	-1.70636	154	DNMT3L, HDAC10, ARID2, RTEL1, HMCES, RIF1, ATAD5, FAM168A, BABAM2, RNF8, FGFR4, NSD2, PPARGC1A, AURKB, MRE11, FOXM1, PRKCD, TFRC, AKT1, HMBOX1, SLF1, NEK2, HSP90AA1, FUS, TIGAR, PRKD2, TRIM28, SMCHD1, RFC5, BRCA1, USP9X, TGFB1, PRKDC, MMS19, MLH1, SPIDR, GTF2I, MSH2, SLF2, POLG2, KLF4, SPIRE2, MAD2L2, EYA3, CEBPG, ATR, KMT5C, UBE2N, MAPK1, GNL3, SRC, ATM, HNRNPA1, PARP1, TIMELESS, SIRT1, OTUD4
GO_CYTOSKELETON_DEPENDENT_CYTOKINESIS	0.00100392	0.0182194	0.45506	-0.435801	-1.70231	85	ESPL1, SNX18, CENPA, KLHDC8B, ROCK2, SEPTIN11, ANLN, VPS4A, STMN1, AURKB, CNTROB, KIF4B, CUL7, KIF23, UNC119, INCENP, KIF4A, SEPTIN7, SPAST, KIF20B, PLK1, SEPTIN8, JTB, CKAP2, CEP55, SPIRE2, RACGAP1, ECT2, APC, SEPTIN1, USP8
GO_CHROMOSOME_LOCALIZATION	0.00187439	0.028911	0.45506	-0.469364	-1.698	56	KIF14, CDCA8, DLGAP5, VPS4A, AURKB, NUF2, CENPF, KIF2C, NDC80, INCENP, CCNB1, TERF1, CDCA5, SPAG5, KIF22, SPDL1, CUL3, MLH1, FAM83D, ATM, PSRC1, ZW10, SEH1L
GO_DNA_DEPENDENT_DNA_REPLICATION	0.000230549	0.0061598	0.518848	-0.393621	-1.67273	136	CCNE2, RTEL1, ATAD5, KAT7, GINS1, DNA2, MRE11, RECQL, E2F7, MMS22L, FBXO5, BOD1L1, RECQL4, CDK2AP1, POLE, TICRR, TERF1, RFC5, MCM10, ORC5, CDC45, CCNE1, WRNIP1, RPAIN, ORC1, FGFR1, GINS2, POLE4, POLG2, CENPS, BLM, ZRANB3, HMGA1, RFC1, METTL4, CDC7, UPF1, DBF4B, WDHD1, MCM3, TIMELESS, BAZ1A, MSH3, MCMBP, WRN, ETAA1, ALYREF, TOPBP1, ATRX, POLA1, DDX11, GINS3, POLD1, MCM7, NUCKS1, CDT1, LIG1, REV3L,…
GO_CHROMOSOME_ORGANIZATION	2.74e-12	6.89e-10	0.898671	-0.320131	-1.66904	961	STAG3, DNMT3A, RCOR2, TOP2A, KNL1, ESPL1, HDAC10, RAD54L, ARID2, PHF2, HDAC3, KIF14, DPF1, DFFB, CCNE2, HR, PHF13, COPRS, RTEL1, NCAPG, ESCO2, TEX14, CDCA8, RIF1, RBL1, BUB1B, USP22, KAT2A, PTTG2, KAT7, PDS5B, TSPYL1, TTK, PRMT5, MBTD1, BABAM2, HDAC5, PIF1, SMARCD3, ESCO1, AGO4, RNF8, L3MBTL1, CENPA, SPIN1, TSSK6, SETDB2, PER1, RNF212, STAG2, DLGAP5, VPS4A, SMC3, NSD2, NCAPD2, PPARGC1A, DNA2, AUR…
GO_DNA_RECOMBINATION	4.37e-05	0.00161205	0.557332	-0.367373	-1.66264	214	TCF7, TEX19, TOP2A, HDAC10, RAD54L, ARID2, RTEL1, HMCES, RIF1, ATAD5, PIF1, RNF8, RNF212, NSD2, MRE11, HMGB3, RAD51AP1, TFRC, CHEK1, BRIP1, RECQL, MMS22L, FANCD2, RECQL4, NSMCE4A, FUS, EXO1, RBBP8, UNG, SMCHD1, BRCA1, CDC45, TGFB1, HMGB2, NIPBL, RHNO1, PRKDC, RPAIN, MMS19, HROB, XRCC2, MLH1, SPIDR, GINS2, MSH2, TOP2B, CENPS, MLH3, KDM1A, MAD2L2, RMI2, BLM, ZRANB3, PAGR1, SETD2, RAD51D, CDC7, KMT5…
GO_POSITIVE_REGULATION_OF_PROTEIN_LOCALIZATION_TO_NUCLEUS	0.00250961	0.0368105	0.431708	-0.447224	-1.65754	64	CARD10, HDAC3, PIK3R2, KAT7, GTSE1, MEPCE, TRIM8, PRKCD, TFRC, AKT1, CDK5RAP3, TERT, CDK1, TRIM28, PLK1, TGFB1, UBR5, LAMTOR5, ECT2, MAPK1, SRC, TPR, GLIS2, PARP1
GO_DNA_METHYLATION_OR_DEMETHYLATION	0.00320838	0.043755	0.431708	-0.448248	-1.64407	61	DNMT3A, DNMT3L, PLD6, PRMT5, TDRD9, HELLS, BEND3, TRIM28, GSK3A, BRCA1, USP9X, ALKBH2, APOBEC3B, FOS, PRMT7, METTL4, RLF, PARP1, OTUD4, TDRKH, EHMT1, DMAP1, MIS18A, TET2, ATRX
GO_POSITIVE_REGULATION_OF_MITOTIC_CELL_CYCLE	0.000678363	0.0133891	0.477271	-0.390127	-1.63893	124	ESPL1, STAT5B, USP22, MEPCE, SMARCD3, DLGAP5, CYP1A1, AURKB, AKT1, TERT, UBE2C, PCID2, PKN2, FBXO5, SLF1, NDC80, CCNB1, CUL4A, CDC25C, CDK1, KIF20B, AURKA, CDCA5, USP2, CDC45, HES1, NIPBL, CDC25A, DTL, MACROH2A1, CUL3, FGFR1, SLF2, RDX, CUL4B, CDC7, INSR, DBF4B, TPR, CDK10, TFDP1, SMC5, RPS6KB1, LRP5, MAD2L1, TGFA, LSM11
GO_MICROTUBULE_BASED_PROCESS	1.03e-08	1.38e-06	0.74774	-0.326964	-1.63706	593	PARD6G, TPPP, KIF21B, APC2, CATSPER3, CDK5R1, CDH5, FER, TTLL7, ESPL1, CELSR2, HDAC3, KIF14, ARL8A, TCTEX1D2, HAUS7, PCLAF, STIL, BRSK2, KAT2A, DOCK7, ADCY3, TTK, CEP135, GTSE1, HOOK3, PARD6B, AAAS, SYNE2, CENPA, ROCK2, TUBA1C, KIF11, GOLGA8A, MARK2, STAG2, DLGAP5, KLC3, CCSAP, SMC3, STMN1, ZMYND10, NINL, SKA3, CEP97, OPA1, AURKB, KIF1B, CCDC66, CNTROB, CENPH, BIRC5, NUF2, IFT46, KIF4B, CHEK1, CU…
GO_CYTOKINESIS	0.000721647	0.0139856	0.477271	-0.381005	-1.62468	137	ESPL1, SNX18, KIF14, TEX14, RAB11FIP3, CENPA, KLHDC8B, ROCK2, SEPTIN11, ANLN, VPS4A, STMN1, AURKB, CNTROB, KIF4B, CUL7, E2F7, CALM1, PKN2, AHCTF1, KIF23, UNC119, INCENP, KIF4A, SEPTIN7, SPAST, RAB11FIP4, PLK4, KIF20B, PLK1, SEPTIN8, AURKA, JTB, CKAP2, CENPV, CEP55, CUL3, SPIRE2, RACGAP1, ECT2, APC, CALM3, SEPTIN1, SETD2, USP8
GO_REGIONALIZATION	0.000165626	0.00476091	0.518848	-0.360755	-1.62005	206	HOXB3, RBPJ, DLL4, NRARP, HES6, CELSR2, PCSK6, WNT2B, PLD6, KAT2A, TSHZ1, MEGF8, MIB1, SMARCD3, TBX1, SETDB2, CRB2, IRX3, GPR161, HOXA9, TGFBR1, LRP4, LFNG, SIX2, HOXD9, CRKL, BMPR1A, TP53, SCMH1, AXIN2, DLL3, HES7, KDM2B, TTC21B, CHSY1, HOXD11, BMP2, MKS1, EPB41L5, SMAD4, SUFU, HOXB5, AURKA, NR2F2, TBX3, WNT11, HEY1, BTG2, ACVR2A, LHX2, HES1, SKI, HHEX, FGFR2, PRKDC, GBX2, NOTCH1, XRCC2, NLE1, H…
GO_CELL_CYCLE_G2_M_PHASE_TRANSITION	0.000124443	0.0037013	0.518848	-0.349835	-1.5911	230	USH1C, KIF14, HAUS7, BRSK2, SKP2, ATAD5, CEP135, GTSE1, NEDD1, BABAM2, HMMR, SMARCD3, CEP78, CLSPN, VPS4A, NINL, AURKB, MRE11, TAF2, FOXM1, CDK5RAP3, CHEK1, TP53, CENPF, TAOK1, FBXO5, NEK2, HSP90AA1, CCNB1, FBXW11, PSMD10, CDC25C, CDK1, TICRR, BORA, PLK4, PCM1, PLK1, BRCA1, AURKA, AKAP9, PSME2, ATF5, FZR1, CEP131, CEP70, CEP57, CDC25A, DTL, MACROH2A1, ORC1, CDK5RAP2, CEP72, BLM, CALM3, KDM8, CKAP…
GO_REGULATION_OF_CHROMOSOME_ORGANIZATION	3.35e-05	0.00131629	0.557332	-0.339054	-1.58832	291	TOP2A, ESPL1, PHF2, RTEL1, TEX14, RIF1, BUB1B, KAT2A, PTTG2, KAT7, TTK, PIF1, SETDB2, DLGAP5, PPARGC1A, AURKB, MRE11, CHEK1, PSMG2, NAA40, TP53, UBE2C, PTTG3P, CENPF, AXIN2, ATAD2, PCID2, HMBOX1, FBXO5, SLF1, NDC80, PHF8, NEK2, WDR5, PHF19, CCNB1, MKI67, ZNF451, NSD1, PRKD2, TRIM28, SMAD4, PLK1, TLK1, TERF1, SETD1A, BRCA1, CDCA5, TACC3, CDC45, UBR5, PYGO2, CDC20, ASF1A, NIPBL, PAXBP1, SKI, MACROH…
GO_REGULATION_OF_MITOTIC_CELL_CYCLE	2.07e-07	2.11e-05	0.690132	-0.319221	-1.58113	513	FBXO43, TOP2A, CDKN2C, ESPL1, STAT5B, BTG3, KIF14, HAUS7, CAV2, TEX14, RBL1, BUB1B, USP22, ATAD5, PTTG2, TTK, CEP135, PRMT5, GTSE1, NEDD1, RPRM, HMMR, MEPCE, SMARCD3, FBXO7, L3MBTL1, CEP78, ANLN, KIF11, CLSPN, DLGAP5, VPS4A, TMEM8B, CCSAP, NINL, CYP1A1, CEP97, AURKB, MRE11, AKT1, CDK5RAP3, CHEK1, PSMG2, CUL7, TERT, TP53, UBE2C, PTTG3P, CENPF, E2F7, CNOT6L, TAOK1, PCID2, GJC2, CDK11A, PKN2, FBXO5,…
GO_DOUBLE_STRAND_BREAK_REPAIR	0.000283321	0.00709628	0.498493	-0.352524	-1.57919	202	RAD54L, ARID2, RTEL1, ESCO2, HMCES, RIF1, BABAM2, RNF8, NSD2, DNA2, MRE11, H4C3, RAD51AP1, FOXM1, CHEK1, BRIP1, TP53, RECQL, MMS22L, FANCD2, SLF1, RECQL4, FUS, RBBP8, BARD1, SMCHD1, BRCA1, CDCA5, TENT4A, CDC45, UBR5, NIPBL, PRKDC, MMS19, XRCC2, MLH1, SPIDR, GINS2, MSH2, SLF2, MTA1, SPIRE2, KDM1A, MAD2L2, DEK, RMI2, SIRT7, EYA3, BLM, SETD2, TDP1, RAD51D, CDC7, KMT5C, UBE2N, TRIP13, UBQLN4, UBE2V2,…
GO_DNA_REPAIR	9.16e-07	7.13e-05	0.659444	-0.321594	-1.57308	465	HDAC10, RAD54L, ARID2, PCLAF, RTEL1, ESCO2, HMCES, RIF1, KAT7, PDS5B, FAM168A, BABAM2, PIF1, RNF8, POLK, CLSPN, SMC3, NSD2, DNA2, MRE11, NEIL3, H4C3, ISY1, RAD51AP1, FOXM1, CHEK1, BRIP1, FANCI, TP53, AXIN2, RECQL, TREX2, TAOK1, MMS22L, FANCA, USP1, BOD1L1, FANCD2, UHRF1, TRRAP, SLF1, RECQL4, NSMCE4A, CHAF1B, FUS, CUL4A, POLE, POLR2G, TIGAR, EXO1, CDK1, TICRR, TRIM28, RBBP8, UNG, BARD1, SMCHD1, RF…
GO_MICROTUBULE_CYTOSKELETON_ORGANIZATION_INVOLVED_IN_MITOSIS	0.00243071	0.0357757	0.431708	-0.370571	-1.56426	123	ESPL1, STIL, TTK, AAAS, CENPA, KIF11, STAG2, DLGAP5, CCSAP, SMC3, STMN1, CEP97, AURKB, CENPH, BIRC5, NUF2, KIF4B, KIF23, NDC80, NEK2, CCNB1, FBXW11, KIF4A, MZT1, SPAST, BORA, PLK1, AURKA, POC1A, TACC3, WRAP73, GPSM2, CDC20, SPDL1, CDK5RAP2, PTPA, RACGAP1, XIAP, CKAP5, SETD2, TOGARAM2
GO_PATTERN_SPECIFICATION_PROCESS	7.91e-05	0.00254836	0.538434	-0.339139	-1.56344	261	HOXB3, APC2, RBPJ, DLL4, NRARP, HES6, CELSR2, PCSK6, WNT2B, STIL, PLD6, KAT2A, TSHZ1, MEGF8, MIB1, SMARCD3, TBX1, SETDB2, CRB2, IRX3, GPR161, HOXA9, TGFBR1, LRP4, LFNG, SIX2, HOXD9, CRKL, BMPR1A, TP53, SCMH1, AXIN2, DLL3, WNT6, HES7, KDM2B, TTC21B, CHSY1, HOXD11, BMP2, MKS1, EPB41L5, SMAD4, GRHL3, SUFU, HOXB5, AURKA, NR2F2, TBX3, SOX18, SIM2, WNT11, HEY1, BTG2, ACVR2A, LHX2, HES1, ALG5, SKI, HHEX…
GO_REGULATION_OF_CELL_CYCLE_PROCESS	1.03e-06	7.91e-05	0.643552	-0.306104	-1.53267	597	FBXO43, CDKN2C, CDK5R1, ESPL1, KIF14, HAUS7, CAV2, STIL, TEX14, RBL1, BUB1B, MLXIPL, KAT2A, ATAD5, PTTG2, TTK, CEP135, PRMT5, GTSE1, NEDD1, RAB11FIP3, BABAM2, HMMR, MEPCE, SMARCD3, FBXO7, L3MBTL1, CEP78, ROCK2, ANLN, KIF11, CLSPN, DLGAP5, VPS4A, CCSAP, NINL, CYP1A1, CEP97, AURKB, MRE11, SDE2, FOXM1, AKT1, CDK5RAP3, CHEK1, PSMG2, CUL7, TERT, TP53, UBE2C, PTTG3P, L3MBTL2, CENPF, AXIN2, E2F7, CNOT6L…
GO_DNA_CONFORMATION_CHANGE	0.000334027	0.00794799	0.498493	-0.33162	-1.52434	251	DNMT3A, TOP2A, KNL1, RAD54L, PHF2, DFFB, PHF13, RTEL1, NCAPG, TSPYL1, PIF1, RNF8, CENPA, TSSK6, SETDB2, NCAPD2, DNA2, MRE11, HMGB3, H4C3, CENPH, CENPO, HELLS, BRIP1, NAA40, SMC2, TP53, RECQL, NAP1L4, CHD1, BEND3, PHF8, RECQL4, CENPI, INCENP, CHAF1B, CCNB1, CUL4A, CENPK, CDK1, TRIM28, GRWD1, SMCHD1, RFC5, CDCA5, TOP1MT, TENT4A, SMC4, HMGB2, ASF1A, NIPBL, WRNIP1, UBB, HHEX, MACROH2A1, CENPV, CDAN1,…
GO_NEGATIVE_REGULATION_OF_ORGANELLE_ORGANIZATION	0.00016354	0.00473272	0.518848	-0.320427	-1.50573	300	FBXO43, APC2, TOP2A, CDH5, KANK4, ESPL1, PHF2, RTEL1, TEX14, BUB1B, KAT2A, PTTG2, TTK, PIF1, SPTBN4, STMN1, PPARGC1A, CEP97, OPA1, AURKB, PRKCD, TFRC, AKT1, CHEK1, PSMG2, TP53, PTTG3P, CENPF, ATAD2, TAOK1, PCID2, NBDY, FBXO5, TBC1D30, NDC80, PHF8, NEK2, WDR5, RBM14, MYADM, CCNB1, ZNF451, PSMD10, TIGAR, CAMSAP3, SMAD4, PLK1, TERF1, SSH3, FKBP4, BRCA1, TMOD4, CCNF, TMEM67, UBR5, CDC20, RAD1, CKAP2,…
GO_DNA_METABOLIC_PROCESS	7.23e-07	5.86e-05	0.659444	-0.297124	-1.5049	722	TCF7, TEX19, DNMT3A, SUB1, DNMT3L, TOP2A, HDAC10, RAD54L, ARID2, DFFB, CCNE2, TATDN2, PCLAF, RTEL1, ESCO2, DNASE1L2, HMCES, RIF1, PLD6, ATAD5, LIN9, KAT7, PDS5B, PRMT5, GINS1, FAM168A, BABAM2, PIF1, RNF8, POLK, CLSPN, RNF212, FGFR4, SMC3, NSD2, PPARGC1A, DNA2, AURKB, MRE11, NEIL3, HMGB3, TDRD9, H4C3, ISY1, RAD51AP1, FOXM1, PRKCD, TFRC, AKT1, CHEK1, HELLS, BRIP1, FANCI, TERT, TP53, CENPF, AXIN2, R…
GO_DNA_PACKAGING	0.00379838	0.0495989	0.431708	-0.344814	-1.48395	150	DNMT3A, TOP2A, KNL1, PHF2, DFFB, PHF13, NCAPG, TSPYL1, RNF8, CENPA, TSSK6, SETDB2, NCAPD2, H4C3, CENPH, CENPO, HELLS, NAA40, SMC2, TP53, NAP1L4, BEND3, PHF8, CENPI, INCENP, CHAF1B, CCNB1, CENPK, CDK1, TRIM28, GRWD1, SMCHD1, CDCA5, TENT4A, SMC4, HMGB2, ASF1A, NIPBL, MACROH2A1, CENPV, CDAN1, CENPS, TASOR, CENPW, H2BC9, HMGA1, NRDE2, HJURP, RBBP4, SRPK1, TPR, BANF1, H3-3A, SIRT1, ANP32B, SMYD3, CENP…
GO_CELL_CYCLE_PHASE_TRANSITION	1.63e-05	0.000739101	0.57561	-0.299558	-1.48394	517	USH1C, CDKN2C, ESPL1, KIF14, CCNE2, HAUS7, TEX14, BRSK2, RBL1, BUB1B, SKP2, ATAD5, TTK, CEP135, GTSE1, NEDD1, BABAM2, HMMR, MEPCE, SMARCD3, FBXO7, CEP78, ANLN, CLSPN, DLGAP5, VPS4A, LATS2, NINL, CCNG2, CYP1A1, AURKB, MRE11, TAF2, FOXM1, AKT1, CDK5RAP3, CHEK1, PSMG2, TERT, TP53, UBE2C, CENPF, E2F7, CNOT6L, TAOK1, PCID2, GJC2, TYMS, FBXO5, CTDSPL, NDC80, PHF8, NEK2, SOX4, RRM2, HSP90AA1, CCNB1, FBX…
GO_REGULATION_OF_CELL_CYCLE	4.58e-07	4.09e-05	0.674963	-0.282079	-1.4631	923	INHA, FBXO43, TOP2A, CDKN2C, CDK5R1, ESPL1, CABLES2, RUNX3, NR4A3, STAT5B, BTG3, KIF14, CCNE2, NR4A1, HAUS7, CAV2, PCLAF, STIL, TEX14, RBL1, BUB1B, USP22, MLXIPL, KAT2A, SKP2, ATAD5, PTTG2, LIN9, CDC123, TTK, CEP135, PRMT5, GTSE1, NEDD1, RPRM, RAB11FIP3, BABAM2, HMMR, MEPCE, SMARCD3, FBXO7, L3MBTL1, CEP78, ROCK2, ANLN, KIF11, CLSPN, DLGAP5, TGFBR1, VPS4A, TMEM8B, LATS2, CCSAP, LFNG, NINL, CCNG2, …
GO_COVALENT_CHROMATIN_MODIFICATION	0.000235088	0.00621531	0.518848	-0.304597	-1.4618	382	DNMT3A, RCOR2, HDAC10, PHF2, HDAC3, DPF1, HR, COPRS, RIF1, USP22, KAT2A, KAT7, PRMT5, HDAC5, RNF8, SETDB2, PER1, NSD2, PPARGC1A, AURKB, PHF10, PRKCD, SIRT3, CHEK1, HELLS, NAA40, TP53, USP16, CHD1, BEND3, ARID4B, UHRF1, BAZ1B, TRRAP, KDM2B, PHF8, USP36, WDR5, INCENP, PHF19, RBM14, CCNB1, ZNF451, NSD1, MEAF6, PRKD2, MECOM, HASPIN, PRDM11, CDK1, ATF2, TRIM28, SMAD4, HDAC4, SETD1A, BRCA1, HSF4, AURKA…
GO_REGULATION_OF_DNA_METABOLIC_PROCESS	0.00161787	0.0258558	0.45506	-0.306707	-1.42732	272	SUB1, DNMT3L, HDAC10, ARID2, RTEL1, HMCES, RIF1, ATAD5, KAT7, PRMT5, FAM168A, BABAM2, PIF1, RNF8, FGFR4, NSD2, PPARGC1A, AURKB, MRE11, RAD51AP1, FOXM1, PRKCD, TFRC, AKT1, CHEK1, TP53, AXIN2, USP1, HMBOX1, SLF1, NEK2, HSP90AA1, FUS, CUL4A, TIGAR, PRKD2, TICRR, TRIM28, GSK3A, SMCHD1, TERF1, RFC5, BRCA1, USP9X, TGFB1, UBR5, WRNIP1, PRKDC, MMS19, MLH1, SPIDR, GTF2I, MSH2, SLF2, POLG2, KLF4, SPIRE2, K…
GO_CHROMATIN_ORGANIZATION	3.69e-05	0.00143695	0.557332	-0.279793	-1.39917	608	DNMT3A, RCOR2, KNL1, HDAC10, ARID2, PHF2, HDAC3, DPF1, HR, PHF13, COPRS, RIF1, RBL1, USP22, KAT2A, KAT7, TSPYL1, PRMT5, MBTD1, BABAM2, HDAC5, SMARCD3, RNF8, L3MBTL1, CENPA, SPIN1, TSSK6, SETDB2, PER1, NSD2, PPARGC1A, AURKB, HMGB3, H4C3, CENPH, C17orf49, PHF10, PRKCD, TFAM, SIRT3, CENPO, CHEK1, HELLS, NAA40, TP53, USP16, L3MBTL2, SCMH1, SMARCD1, ATAD2, NAP1L4, CHD1, BEND3, ARID4B, RCCD1, BCORL1, U…
GO_REGULATION_OF_CELL_CYCLE_PHASE_TRANSITION	0.00100932	0.0182401	0.45506	-0.282947	-1.35738	381	CDKN2C, ESPL1, KIF14, HAUS7, TEX14, RBL1, BUB1B, ATAD5, TTK, CEP135, GTSE1, NEDD1, BABAM2, HMMR, MEPCE, SMARCD3, FBXO7, CEP78, ANLN, CLSPN, DLGAP5, VPS4A, NINL, CYP1A1, AURKB, MRE11, AKT1, CDK5RAP3, CHEK1, PSMG2, TERT, TP53, UBE2C, CENPF, E2F7, CNOT6L, TAOK1, PCID2, GJC2, FBXO5, CTDSPL, NDC80, NEK2, SOX4, HSP90AA1, CCNB1, CUL4A, PSMD10, CDC25C, CDK1, TICRR, PLK4, PCM1, CASP2, PLK1, BRCA1, AURKA, …
GO_NEUROGENESIS	0.00292333	0.0407838	0.431708	-0.230382	-1.20381	989	TPPP, EFHD1, PLXNA3, MYRF, DNMT3A, KNDC1, HOXB3, EFNA2, NTRK1, MYT1L, XK, VLDLR, USH1C, SEMA3G, RBPJ, MDK, DLL4, CDKN2C, CDK5R1, HES6, NREP, RUNX3, HDAC10, NR4A3, MNX1, LHX6, CELSR2, GPC2, ARHGAP33, WNT2B, FZD7, MYO7A, NECTIN1, MAG, MXRA8, BRSK2, CRABP2, DOCK7, ITPKA, AXL, PRMT5, MEGF8, CRB1, HOOK3, PARD6B, MIB1, SYNE2, HDAC5, SMARCD3, NPTX1, RAB3A, SPTBN4, FBXO7, NEO1, PLCG1, SEMA4F, POMK, LTK, …
GO_CELL_MOTILITY	0.00306395	0.042428	0.431708	0.281331	1.29237	922	CEACAM1, CCL22, IGFBP6, CD74, ROBO4, TGFB2, MYO1G, VANGL2, CD274, CLDN1, TEKT3, RIPOR2, PSG2, NRG1, SLC7A7, PTAFR, IL34, SOD2, DCN, DUSP10, CLDN4, ACVRL1, PSG1, CX3CL1, KIAA0319, PLXNA4, CCL28, CATSPER1, CD34, HRH1, ADGRG3, LAMC2, DDX58, FGF2, CCN3, TNFAIP3, SERPINE1, ADTRP, MYLK, OLR1, IL23A, PTK2, ANXA1, SELPLG, BDKRB1, KRT16, DOCK8, ITGA2, FN1, SPOCK1, TPGS1, IL1R1, GPNMB, SERPINE2, LPXN, RAC2…
GO_REGULATION_OF_HYDROLASE_ACTIVITY	0.00154954	0.025139	0.45506	0.290848	1.32797	799	CCL22, CASP1, OAS2, NLRP1, CARD16, SERPINB7, TGFB2, SPOCD1, C3, PI3, OASL, IFIT1, PTAFR, IFI16, CLDN4, CX3CL1, PLXNA4, BIRC3, TBC1D2, LXN, ANXA8, MYL4, FGF2, DOCK2, SERPINE1, FAS, PTK2, ANXA1, PMAIP1, ANGPTL4, IFI6, DOCK8, ITGA2, FN1, SPINK13, SPOCK1, TNNC1, SERPINE2, MEFV, DOCK4, ANXA8L1, SH3RF2, ICAM1, RGS9, TIMP4, GPX1, ECM1, PLXNA2, SERPINB8, ITGA1, ARHGAP24, CD44, OAS1, ANXA2, TIMP3, SLPI, C…
GO_EXOCYTOSIS	0.00263121	0.0379444	0.431708	0.302024	1.34853	572	CEACAM1, TGFB2, CTSS, NFAM1, MYO1G, STBD1, C3, EXOC3L1, PTAFR, AMPD3, ADGRG3, DOCK2, FOLR3, SERPINE1, OLR1, MME, ANXA1, EXOC3L4, FN1, RAC2, STAM, STING1, LAT2, MVP, SLC11A1, ECM1, SYTL3, RAPGEF4, PCDH7, CD44, ANXA2, TIMP3, LAMTOR3, SLPI, SCIN, AC113404.3, IL4R, LRG1, CD59, SRGN, CYB5R1, CTSD, MGST1, STX11, PROS1, FTH1, CDA, SDCBP, PKP1, SEPTIN4, B2M, RAB27B, RAP1B, S100A11, RAB31, GRN, FAM3C, SCF…
GO_SECRETION	0.000363818	0.0083328	0.498493	0.29608	1.35934	918	CEACAM1, OAS2, HCAR2, CD74, ANKRD1, TGFB2, CTSS, NFAM1, MYO1G, STBD1, C3, ALOX12B, CSF2, C1QTNF1, NRG1, IFIH1, EXOC3L1, SOCS1, PTAFR, AMPD3, ABCA1, CX3CL1, BTN2A2, ABCC3, NPHS1, BDKRB2, CD34, ADGRG3, DDX58, CCN3, DOCK2, KCNQ1, FOLR3, SERPINE1, ADM, ADTRP, OLR1, MME, PAX8, ANXA1, EXOC3L4, FN1, IL1RL1, SERPINE2, RAC2, IFNGR1, IL6, EDN1, STAM, STING1, LAT2, MVP, SLC11A1, ECM1, SYTL3, RAPGEF4, PCDH7,…
GO_SIGNAL_TRANSDUCTION_BY_PROTEIN_PHOSPHORYLATION	0.000506872	0.0108056	0.477271	0.314873	1.40238	550	CEACAM1, CCL22, IGFBP6, CD74, TGFB2, TRAF1, IL2RG, VANGL2, ALOX12B, CSF2, INAVA, C1QTNF1, NRG1, IL34, GDF15, DUSP10, CX3CL1, BTN2A2, NPHS1, FGF2, IRAK2, DUSP6, IGFBP4, FAS, IL18, PTK2, DKK1, FN1, ZFP36, GPNMB, GADD45A, IL6, SH3RF2, ICAM1, EDN1, ZFP36L1, PSMB10, ITGA1, NEK10, CD44, TIMP3, LAMTOR3, CCN1, LIF, TNIP1, RGS2, SPRY4, JUN, CD24, CRYAB, CYLD, EPGN, MAP3K7, NMNAT1, RRAS, MLKL, CFLAR, FZD4,…
GO_POSITIVE_REGULATION_OF_DEVELOPMENTAL_PROCESS	0.000209756	0.00575888	0.518848	0.307209	1.40408	803	CEACAM1, ZBED2, CD74, SERPINB7, IDO1, ANKRD1, TGFB2, C3, CD274, RIPOR2, CSF2, PLAAT4, RAB7B, NRG1, FAXDC2, SOCS1, GPRC5B, ISG15, IL34, SOD2, DCN, GDF15, DUSP10, ACVRL1, IL7R, CX3CL1, PLXNA4, CPNE5, BTN2A2, NFKBIZ, CD34, IL12RB1, FGF2, TNFAIP3, SERPINE1, ADM, FOXS1, IL18, MME, PAX8, IL23A, ANXA1, DKK1, ANGPTL4, FN1, ZFP36, SERPINE2, DDAH1, ITGA5, IL6, EDN1, RNF112, PLK2, MAMSTR, ECM1, ZFP36L1, PLX…
GO_TUBE_MORPHOGENESIS	0.00116187	0.0202289	0.45506	0.316647	1.40635	517	CEACAM1, MMP2, ROBO4, TGFB2, VANGL2, TGM2, C3, TBX4, MMP19, DCN, ACVRL1, COL8A1, CX3CL1, CD34, FGF2, CCN3, ELK3, TNFAIP3, SERPINE1, ADM, ADTRP, MYLK, SAT1, IL18, PAX8, PTK2, ANXA1, ANGPTL4, TYMP, FN1, HOXA1, GPNMB, GADD45A, PRDM1, DDAH1, ITGA5, IL6, EDN1, PLK2, APOLD1, GPX1, ECM1, ZFP36L1, ARHGAP24, ANXA2, CCN1, JUNB, ANGPTL2, ERAP1, LRG1, MMP14, JUN, ESR1, EGLN1, EPGN, HEG1, VDR, TGFBR2, RRAS, A…
GO_NEGATIVE_REGULATION_OF_MOLECULAR_FUNCTION	0.000557882	0.0115991	0.477271	0.31146	1.41066	698	CEACAM1, CARD16, SERPINB7, TGFB2, GPR87, SPOCD1, C3, PI3, RIPOR2, IFIT1, IFIT2, PKIG, SOCS1, IFI16, DUSP10, BIRC3, LXN, ADGRG3, ANXA8, TNFAIP3, IRAK2, SERPINE1, DUSP6, FNIP2, CDKN2B, FOXS1, ANXA1, DKK1, ANGPTL4, IFI6, NUPR1, GALR2, SPINK13, TMC8, SPOCK1, ZFP36, SERPINE2, GADD45A, GSTM2, ANXA8L1, SH3RF2, TIMP4, GPX1, MVP, ECM1, SERPINB8, CD44, ANXA2, TIMP3, SLPI, CDKN1A, RRAD, GPRC5A, RGS2, TFPI, …
GO_POSITIVE_REGULATION_OF_SIGNALING	3.01e-05	0.00122853	0.57561	0.304544	1.41169	1119	CCL22, CASP1, ZBED2, IGFBP6, CARD16, CD180, CRLF2, HCAR2, CD74, ANKRD1, TGFB2, NFAM1, TRIM22, TRAF1, SYNPO2L, VANGL2, APOL3, TGM2, C3, ALOX12B, CSF2, INAVA, C1QTNF1, NRG1, IFIH1, SOCS1, GPRC5B, IFIT5, CDH3, IL34, DCN, GDF15, ACVRL1, DHX58, IL7R, CASP4, CX3CL1, KIAA0319, BIRC3, CD34, DDX58, FGF2, CCN3, TNFAIP3, IRAK2, DUSP6, IGFBP4, FAS, CDKN2B, IL18, MME, IL23A, PTK2, DKK1, PMAIP1, NUPR1, ITGA2, …
GO_REGULATION_OF_PROTEOLYSIS	0.000802359	0.0154103	0.477271	0.32649	1.43768	467	CASP1, NLRP1, CARD16, SERPINB7, C3, PI3, IFI16, CLDN4, BIRC3, LXN, ANXA8, SERPINE1, FAS, PTK2, PMAIP1, IFI6, NUPR1, FN1, SPINK13, SPOCK1, SERPINE2, MEFV, ANXA8L1, SH3RF2, PLK2, TIMP4, GPX1, ECM1, SERPINB8, CD44, ANXA2, TIMP3, SLPI, CCN1, TNIP1, TFPI, SERPINB5, MMP14, CRYAB, CTSD, VTN, SPOCK2, PROS1, CFLAR, PICALM, SDCBP, UBQLN2, RFFL, PML, SPINK6, ERLEC1, TRIM21, GRN, ASPH, VSIR, BIRC2, SFN, CAST…
GO_CELLULAR_RESPONSE_TO_LIPID	0.00173362	0.0273989	0.45506	0.336988	1.44916	338	CASP1, CARD16, CD180, RXRG, ANKRD1, GJB3, CD274, CLDN1, CSF2, PTAFR, ABCA1, CX3CL1, TNFAIP3, IRAK2, SERPINE1, ADTRP, IL18, ANXA1, ITGA2, CYP24A1, ZFP36, IL6, ICAM1, EDN1, ZFP36L1, TFPI, CEBPB, ESR1, GRAMD1C, VDR, CAPN2, CFLAR, FZD4, EP300, CCL2, LDOC1, CXCL2, RNF6, EGFR, PTK7, NFKBIA, SPHK2, RWDD1, NDUFA13, TRIP4, LDLR, FOXO3, TAF7, VIM, BAD, SBNO2, BCL10, WBP2, GRAMD1A, PDE4B, LATS1, TRERF1, NCO…
GO_ANATOMICAL_STRUCTURE_FORMATION_INVOLVED_IN_MORPHOGENESIS	9.96e-05	0.00311476	0.538434	0.322258	1.45243	654	CEACAM1, MMP2, ROBO4, ANKRD1, TGFB2, IGFN1, SYNPO2L, VANGL2, TGM2, C3, TBX4, RIPOR2, MMP19, DCN, GDF15, ACVRL1, COL8A1, CX3CL1, NPHS1, CD34, FGF2, CCN3, ELK3, TNFAIP3, SERPINE1, ADM, ADTRP, SAT1, IL18, PAX8, PTK2, ANXA1, DKK1, ANGPTL4, ITGA2, TYMP, FN1, HOXA1, GPNMB, GADD45A, DDAH1, ITGA5, IL6, EDN1, PLK2, APOLD1, GPX1, ECM1, PLXNA2, ARHGAP24, SEMA3C, CFL2, ANXA2, CCN1, SDK2, JUNB, ANGPTL2, ERAP1…
GO_REGULATION_OF_SECRETION	0.00115053	0.0201537	0.45506	0.335988	1.45604	382	CEACAM1, OAS2, HCAR2, CD74, ANKRD1, TGFB2, ALOX12B, C1QTNF1, NRG1, IFIH1, SOCS1, PTAFR, CX3CL1, BTN2A2, NPHS1, CD34, DDX58, CCN3, KCNQ1, ADTRP, PAX8, ANXA1, FN1, IL1RL1, RAC2, IFNGR1, IL6, EDN1, STAM, RAPGEF4, SCIN, AC113404.3, LIF, GIP, IL4R, STXBP4, MCTP2, SRGN, C1QTNF12, CACNA1A, SDCBP, SEPTIN4, RAB27B, SNCG, RAP1B, RAPGEF3, AVPR2, KLF7, EGFR, SDC4, SPHK2, WNK4, STXBP5, HMOX1, EXOC1, RAB13, SE…
GO_RESPONSE_TO_LIPID	0.000390434	0.00884778	0.498493	0.32785	1.45611	517	CASP1, CARD16, CD180, RXRG, HSD3B1, IDO1, ANKRD1, TGFB2, GJB3, CD274, CLDN1, CSF2, GGT5, PTAFR, DCN, DUSP10, CLDN4, ABCA1, CX3CL1, GLDC, CATSPER1, TNFAIP3, IRAK2, SERPINE1, ADM, ADTRP, IL18, ANXA1, DKK1, BDKRB1, ITGA2, CYP24A1, ZFP36, FOSL1, IL6, ICAM1, EDN1, RGS9, TIMP4, SLC11A1, ZFP36L1, SLPI, CDKN1A, PLCG2, GIP, TFPI, CEBPB, CRYAB, S100A14, ESR1, GRAMD1C, MGST1, NFKB2, VDR, CAPN2, TGFBR2, CFLA…
GO_REGULATION_OF_MAPK_CASCADE	0.000830428	0.0157377	0.477271	0.333564	1.45825	419	CEACAM1, CCL22, IGFBP6, CD74, TGFB2, TRAF1, VANGL2, ALOX12B, INAVA, C1QTNF1, NRG1, IL34, GDF15, DUSP10, CX3CL1, BTN2A2, FGF2, IRAK2, DUSP6, IGFBP4, FAS, DKK1, FN1, GPNMB, GADD45A, IL6, SH3RF2, ICAM1, EDN1, ITGA1, NEK10, CD44, TIMP3, LAMTOR3, CCN1, LIF, TNIP1, RGS2, SPRY4, JUN, CD24, CYLD, EPGN, MAP3K7, NMNAT1, RRAS, MLKL, CFLAR, FZD4, SDCBP, MARCO, MAP3K12, CCL2, RAP1B, DENND2B, PTPN1, TAB3, EGFR…
GO_REGULATION_OF_RESPONSE_TO_STRESS	1.22e-05	0.000631836	0.593325	0.317011	1.45969	956	CEACAM1, GP1BA, CASP1, NLRP1, CD74, IDO1, ANKRD1, TGFB2, TRAF1, VANGL2, TGM2, C3, ACOX2, CLDN1, INAVA, C1QTNF1, IFIT1, SOCS1, GPRC5B, IFI16, SOD2, CREB3L3, DUSP10, MUC12, CLDN4, DHX58, CASP4, CX3CL1, KIAA0319, BIRC3, NFKBIZ, BDKRB2, CD34, DDX58, IL12RB1, FGF2, CCN3, TNFAIP3, SERPINE1, FAS, NT5E, ADTRP, MYLK, IL18, IL23A, PTK2, ANXA1, DKK1, PMAIP1, NUPR1, ITGA2, IL1RL1, IL1R1, SERPINE2, MEFV, GADD…
GO_CELL_ACTIVATION_INVOLVED_IN_IMMUNE_RESPONSE	0.000839359	0.0157674	0.477271	0.332669	1.46139	437	CEACAM1, CD180, CD74, CTSS, NFAM1, STBD1, C3, PTAFR, AMPD3, NFKBIZ, ADGRG3, IL12RB1, DOCK2, FOLR3, OLR1, IL18, MME, IL23A, ANXA1, RAC2, IL6, ICAM1, APBB1IP, STING1, LAT2, MVP, SLC11A1, CD44, ANXA2, LAMTOR3, SLPI, PLCG2, IL4R, LRG1, CD59, CTSD, MGST1, BCL6, FTH1, CDA, SDCBP, PKP1, B2M, RAP1B, S100A11, RAB31, GRN, RELB, SLC27A2, DOCK10, SPHK2, ANXA3, TRPM2, RAB18, CTSB, HMOX1, TCIM, PGM2, PPIA, PLA…
GO_TAXIS	0.00230326	0.0344925	0.431708	0.343309	1.46404	311	CCL22, CD74, ROBO4, TGFB2, VANGL2, RIPOR2, NRG1, PTAFR, IL34, CX3CL1, PLXNA4, CCL28, HRH1, LAMC2, FGF2, CCN3, DOCK2, SERPINE1, IL23A, PTK2, ANXA1, ITGA2, TYMP, FOSL1, GPNMB, RAC2, DOCK4, MATN2, IL6, EDN1, HSD3B7, PLXNA2, ITGA1, SEMA3C, CCN1, IL6R, S100A14, EP300, DAPK2, CCL2, CXCL2, APBB2, SH3KBP1, KLF7, PDLIM7, NOG, PALLD, TRPM2, RAB13, DPYSL2, WNK1, LYPLA2, PLXNB3, PLAUR, ENAH, STX3, BDNF, MYPN…
GO_MYELOID_CELL_DIFFERENTIATION	0.00316464	0.0435826	0.431708	0.348295	1.46832	282	CEACAM1, GP1BA, CD74, BATF2, CSF2, RAB7B, FAXDC2, H3C6, IFI16, ISG15, IL34, CDKN2B, H4C8, IL23A, OSTM1, ZFP36, H3C2, ZFP36L1, MYL9, ANXA2, SCIN, LIF, JUNB, H4-16, CEBPB, JUN, NFE2, UBASH3B, BCL6, TGFBR2, CNOT4, H3C10, KLF10, EP300, B2M, FBN1, PML, RELB, BPGM, NFKBIA, STAT1, ABI1, ZNF385A, ETS1, ALAS1, ACTN1, ETV2, LTBR, MYH9, STAT3, FOXO3, CREBBP, RB1, LYAR, KAT2B, SBNO2, CASP8, EPHA2, SNX10, IL1…
GO_CIRCULATORY_SYSTEM_DEVELOPMENT	5.29e-05	0.00188867	0.557332	0.325558	1.47307	676	CEACAM1, SERPINB7, MMP2, ROBO4, ANKRD1, TGFB2, SYNPO2L, VANGL2, C3, TBX4, MMP19, NRG1, SOD2, DCN, ACVRL1, COL8A1, CX3CL1, CD34, FGF2, CCN3, ELK3, TNFAIP3, KCNQ1, SERPINE1, ADM, DUSP6, ADTRP, MYLK, SAT1, FOXS1, IL18, PAX8, PTK2, ANXA1, DKK1, ALPK2, ANGPTL4, TYMP, FN1, HOXA1, TNNC1, FOSL1, GPNMB, GADD45A, PRDM1, DDAH1, ITGA5, IL6, EDN1, PLK2, APOLD1, GPX1, ECM1, ZFP36L1, ARHGAP24, SEMA3C, ANXA2, CC…
GO_CELL_ACTIVATION	1.37e-05	0.000665622	0.593325	0.325708	1.4872	795	CEACAM1, GP1BA, CD180, CRLF2, CD74, IDO1, CTSS, NFAM1, BATF2, STBD1, C3, CD274, RIPOR2, CSF2, HSH2D, C1QTNF1, SOCS1, PTAFR, AMPD3, DUSP10, IL7R, CX3CL1, EBI3, BTN2A2, PAG1, NFKBIZ, ADGRG3, IL12RB1, DOCK2, TNFAIP3, FOLR3, OLR1, IL18, MME, IL23A, ANXA1, SELPLG, DOCK8, FN1, IL1RL1, GPNMB, SERPINE2, PEAR1, RAC2, PRDM1, IFNGR1, IL6, ICAM1, EDN1, APBB1IP, APOLD1, MR1, STING1, DNAJB9, LAT2, MVP, SLC11A1…
GO_NEGATIVE_REGULATION_OF_CATALYTIC_ACTIVITY	7.21e-05	0.00245755	0.538434	0.337704	1.49204	489	CEACAM1, CARD16, SERPINB7, TGFB2, GPR87, SPOCD1, C3, PI3, IFIT1, PKIG, SOCS1, IFI16, DUSP10, BIRC3, LXN, ANXA8, TNFAIP3, SERPINE1, DUSP6, FNIP2, CDKN2B, ANXA1, ANGPTL4, IFI6, GALR2, SPINK13, SPOCK1, ZFP36, SERPINE2, GADD45A, ANXA8L1, SH3RF2, TIMP4, GPX1, MVP, ECM1, SERPINB8, CD44, ANXA2, TIMP3, SLPI, CDKN1A, GPRC5A, RGS2, TFPI, SPRY4, SERPINB5, ANXA9, CRYAB, VTN, SPOCK2, EGLN1, UBASH3B, HEG1, PRO…
GO_POSITIVE_REGULATION_OF_MULTICELLULAR_ORGANISMAL_PROCESS	1.08e-06	8.11e-05	0.643552	0.324411	1.49381	989	CEACAM1, CASP1, ZBED2, NLRP1, CRLF2, HCAR2, CD74, SERPINB7, IDO1, ANKRD1, TGFB2, NFAM1, C3, ALOX12B, CD274, CSF2, INAVA, C1QTNF1, LUM, PLAAT4, RAB7B, NRG1, IFIH1, FAXDC2, SOCS1, GPRC5B, PTAFR, IFI16, ISG15, IL34, SOD2, DUSP10, ACVRL1, DHX58, TNFRSF8, ABCA1, IL7R, CX3CL1, PLXNA4, BIRC3, EBI3, CPNE5, BTN2A2, NFKBIZ, CD34, HRH1, DDX58, IL12RB1, FGF2, TNFAIP3, KCNQ1, SERPINE1, ADM, FOXS1, IL18, MME, …
GO_POSITIVE_REGULATION_OF_CELL_DIFFERENTIATION	7.3e-05	0.00245755	0.538434	0.337308	1.50702	585	CEACAM1, ZBED2, CD74, ANKRD1, TGFB2, RIPOR2, CSF2, PLAAT4, RAB7B, NRG1, FAXDC2, SOCS1, GPRC5B, ISG15, IL34, SOD2, GDF15, DUSP10, ACVRL1, IL7R, CX3CL1, PLXNA4, CPNE5, BTN2A2, NFKBIZ, CD34, IL12RB1, FGF2, SERPINE1, ADM, IL18, MME, PAX8, IL23A, ANXA1, DKK1, FN1, ZFP36, SERPINE2, IL6, EDN1, RNF112, MAMSTR, ZFP36L1, PLXNA2, SEMA3C, CCN1, TRPV2, SCIN, LIF, IL6R, RGS2, IL4R, MMP14, SLC6A6, CEBPB, JUN, C…
GO_REGULATION_OF_CELL_ACTIVATION	0.00115285	0.0201537	0.45506	0.359461	1.52018	292	CEACAM1, CRLF2, CD74, IDO1, NFAM1, CD274, RIPOR2, C1QTNF1, SOCS1, PTAFR, DUSP10, IL7R, CX3CL1, EBI3, BTN2A2, PAG1, NFKBIZ, IL12RB1, TNFAIP3, IL18, IL23A, ANXA1, DOCK8, IL1RL1, GPNMB, SERPINE2, RAC2, PRDM1, IL6, ZFP36L1, CYGB, CDKN1A, IL4R, MMP14, CEBPB, CD24, CYLD, UBASH3B, BCL6, TGFBR2, CCL2, SH3KBP1, PLSCR1, GRN, SOCS6, VSIR, CD276, SDC4, FOXN1, SPHK2, HMOX1, IL20RB, HLA-A, TNFRSF21, PLA2G4A, L…
GO_LEUKOCYTE_MEDIATED_IMMUNITY	7.62e-05	0.00251008	0.538434	0.346565	1.52365	457	CEACAM1, CD74, CTSS, NFAM1, MYO1G, STBD1, C3, PTAFR, AMPD3, C4BPA, IL7R, C1S, ADGRG3, DDX58, IL12RB1, DOCK2, FOLR3, OLR1, IL18, MME, IL23A, IL1R1, RAC2, IL6, ICAM1, MR1, STING1, LAT2, MVP, SLC11A1, CD44, ANXA2, LAMTOR3, RAET1E, SLPI, IL4R, LRG1, CD59, CTSD, MGST1, GCNT3, MAP3K7, BCL6, CFI, FTH1, CDA, SDCBP, PKP1, B2M, RAP1B, S100A11, RAB31, GRN, SLC27A2, SPHK2, ANXA3, TRPM2, RAB18, CTSB, HMOX1, I…
GO_REGULATION_OF_BODY_FLUID_LEVELS	0.000590279	0.0119253	0.477271	0.363133	1.53177	288	CEACAM1, GP1BA, OAS2, ALOX12B, CLDN1, ALOXE3, C1QTNF1, H3C6, CLDN4, CD34, CYP4F12, ANXA8, SERPINE1, ADM, ADTRP, KRT16, DOCK8, ITGA2, FN1, H3C2, SERPINE2, PEAR1, P2RX6, TSPAN8, IL6, EDN1, MYL9, ANXA2, PLCG2, TFPI, CD59, NFE2, IRF2, VTN, UBASH3B, HEG1, PROS1, VDR, H3C10, PROCR, AVPR2, PLSCR1, SFN, PHF21A, WNK4, EHD2, ZNF385A, PLA2G4A, PLAUR, CCND1, MYH9, ACTB
GO_MYELOID_LEUKOCYTE_MEDIATED_IMMUNITY	0.000173988	0.00490258	0.518848	0.357923	1.5443	355	CEACAM1, CTSS, NFAM1, STBD1, C3, PTAFR, AMPD3, ADGRG3, DDX58, DOCK2, FOLR3, OLR1, MME, RAC2, IL6, STING1, LAT2, MVP, SLC11A1, CD44, ANXA2, LAMTOR3, SLPI, IL4R, LRG1, CD59, CTSD, MGST1, FTH1, CDA, SDCBP, PKP1, B2M, RAP1B, S100A11, RAB31, GRN, SLC27A2, SPHK2, ANXA3, TRPM2, RAB18, CTSB, HMOX1, PGM2, PPIA, PLAUR, PECAM1, ERP44, TOM1, ALDH3B1, SRP14, SNAP23, CAP1, CD177, CD58, RAB24, STX4, CCT8, NPC2,…
GO_ERK1_AND_ERK2_CASCADE	0.00377391	0.0494301	0.431708	0.392252	1.54492	155	CEACAM1, CCL22, CD74, DUSP10, CX3CL1, BTN2A2, FGF2, DUSP6, FN1, GPNMB, ICAM1, ZFP36L1, NEK10, CD44, TIMP3, CCN1, LIF, TNIP1, SPRY4, JUN, RRAS, CFLAR, MARCO, MAP3K12, CCL2, RAP1B, DENND2B, PTPN1, EGFR
GO_POSITIVE_REGULATION_OF_INTRACELLULAR_SIGNAL_TRANSDUCTION	4.5e-06	0.000275236	0.610527	0.344561	1.54702	622	CCL22, CASP1, IGFBP6, CARD16, CD74, ANKRD1, TGFB2, TRIM22, TRAF1, SYNPO2L, VANGL2, APOL3, TGM2, ALOX12B, INAVA, C1QTNF1, NRG1, GPRC5B, IFIT5, IL34, DCN, GDF15, DHX58, CX3CL1, BIRC3, FGF2, IRAK2, DUSP6, IGFBP4, IL18, IL23A, PTK2, DKK1, PMAIP1, NUPR1, LURAP1L, GPNMB, ARHGEF3, RAC2, GADD45A, GSTM2, IL6, SH3RF2, ICAM1, EDN1, PLK2, GPX1, ECM1, ITGA1, NEK10, CD44, LAMTOR3, LIF, GIP, JUN, CD24, ESR1, EP…
GO_ACTIVATION_OF_IMMUNE_RESPONSE	0.000821088	0.0156299	0.477271	0.371718	1.54942	248	CEACAM1, NFAM1, MYO1G, C3, UBASH3A, IFI16, C4BPA, MUC12, BTN2A2, PAG1, NFKBIZ, C1S, PTK2, LPXN, STING1, LAT2, PSMB10, PLCG2, CD59, VTN, CYLD, MAP3K7, PROS1, CFI, EP300, MUC16, PLSCR1, RELB, TAB3, CD276, MUC13, ABI1, LIMK1, BTN3A1, PSMA6, STK11, WNK1, BTN2A1, HLA-A, TNFRSF21, ACTB, CREBBP, BTN3A3, NCK1, MYO10, BCL10, PDE4B, PSMD5, ARPC2, RIPK2, PTPN2, RAP1A, RUNX1, LYN
GO_POSITIVE_REGULATION_OF_MAPK_CASCADE	0.000316147	0.00765005	0.498493	0.373009	1.57748	292	CCL22, IGFBP6, CD74, TGFB2, TRAF1, VANGL2, ALOX12B, INAVA, C1QTNF1, NRG1, IL34, GDF15, CX3CL1, FGF2, IRAK2, DUSP6, IGFBP4, DKK1, GPNMB, GADD45A, IL6, SH3RF2, ICAM1, EDN1, ITGA1, NEK10, CD44, LAMTOR3, LIF, JUN, CD24, EPGN, MAP3K7, NMNAT1, MLKL, CFLAR, FZD4, SDCBP, MARCO, MAP3K12, CCL2, RAP1B, DENND2B, PTPN1, TAB3, EGFR, RELL2
GO_T_CELL_ACTIVATION	0.000348743	0.00807388	0.498493	0.381774	1.59134	248	CEACAM1, CD74, IDO1, CD274, RIPOR2, HSH2D, SOCS1, DUSP10, IL7R, EBI3, BTN2A2, PAG1, NFKBIZ, IL12RB1, DOCK2, IL18, IL23A, ANXA1, DOCK8, GPNMB, RAC2, PRDM1, IL6, ICAM1, APBB1IP, MR1, SLC11A1, ZFP36L1, PSMB10, CD44, IL4R, CEBPB, CD24, CYLD, BCL6, TGFBR2, B2M, CCL2, RELB, AZI2, SOCS6, VSIR, CD276, SDC4, FOXN1, BTN3A1, IL20RB, STK11, HLA-A, TNFRSF21, MYH9, STAT3, NCK1, BAD, BCL10, IRF1, ZP3, DROSHA, C…
GO_POSITIVE_REGULATION_OF_HEMOPOIESIS	0.00219272	0.0331853	0.431708	0.417982	1.59456	126	CD74, RAB7B, FAXDC2, SOCS1, ISG15, IL34, DUSP10, IL7R, BTN2A2, NFKBIZ, IL12RB1, IL18, IL23A, ANXA1, ZFP36L1, SCIN, LIF, IL4R, MMP14, JUN, CYLD, BCL6, TGFBR2, KLF10, VSIR, STAT1, ETS1, STAT3, FOXO3, RB1, BAD, CASP8, SOX13, RIPK2, IL15, THPO, RUNX1
GO_TUMOR_NECROSIS_FACTOR_MEDIATED_SIGNALING_PATHWAY	0.00257746	0.0376273	0.431708	0.423578	1.59579	114	CASP1, CARD16, TRAF1, TNFRSF9, TNFRSF8, CASP4, BIRC3, TNFAIP3, FAS, CLIP3, PSMB10, CYLD, KRT8, RFFL, BIRC2, KRT18, NFKBIA, STAT1, PSMA6, TNFRSF12A, LTBR, FOXO3, SHARPIN, CASP8, CD70, PSMD5, PTPN2, TNFRSF1A
GO_COAGULATION	0.000791698	0.0152741	0.477271	0.391091	1.59827	192	CEACAM1, GP1BA, C1QTNF1, H3C6, CD34, ANXA8, SERPINE1, ADTRP, DOCK8, ITGA2, FN1, H3C2, SERPINE2, PEAR1, P2RX6, TSPAN8, IL6, EDN1, MYL9, ANXA2, PLCG2, TFPI, CD59, NFE2, IRF2, VTN, UBASH3B, PROS1, H3C10, PROCR, PLSCR1, PHF21A, EHD2, PLA2G4A, PLAUR, MYH9, ACTB, CD177, HSPB1, IRF1, F3, DGKA, SLC7A11, F2RL3
GO_VASCULATURE_DEVELOPMENT	1.64e-05	0.000739101	0.57561	0.366423	1.61052	449	CEACAM1, SERPINB7, MMP2, ROBO4, TGFB2, C3, TBX4, MMP19, SOD2, DCN, ACVRL1, COL8A1, CX3CL1, CD34, FGF2, CCN3, ELK3, TNFAIP3, SERPINE1, ADM, ADTRP, MYLK, SAT1, FOXS1, IL18, PTK2, ANXA1, ANGPTL4, TYMP, FN1, HOXA1, FOSL1, GPNMB, GADD45A, PRDM1, DDAH1, ITGA5, IL6, EDN1, PLK2, APOLD1, GPX1, ECM1, ZFP36L1, ARHGAP24, SEMA3C, ANXA2, CCN1, LIF, JUNB, ANGPTL2, IL6R, ERAP1, LRG1, MMP14, JUN, EGLN1, EPGN, HEG…
GO_REGULATION_OF_LEUKOCYTE_MEDIATED_IMMUNITY	0.00160926	0.0258468	0.45506	0.434884	1.62175	106	CEACAM1, C3, PTAFR, C4BPA, IL7R, DDX58, IL12RB1, IL18, IL23A, IL1R1, RAC2, IL6, ICAM1, MR1, RAET1E, IL4R, MAP3K7, BCL6, B2M, SPHK2, HMOX1, IL20RB, HLA-A, SUPT6H, CD177, STX4, ZP3, BST2, STX7, LYN
GO_KERATINOCYTE_DIFFERENTIATION	0.00188547	0.028911	0.45506	0.446327	1.63286	95	ZBED2, KRT14, PI3, PLAAT4, CDH3, ANXA1, KRT16, ZFP36, ZFP36L1, KRT15, KRT81, KRT80, VDR, CLIC4, PKP1, KRT8, SPINK6, PALLD, SFN, FOXN1, KRT18, DSC2, KRT7, SHARPIN, EPHA2, LATS1, CNFN, NCOA3, KRT86, KRT19, RUNX1, UGCG
GO_REGULATION_OF_EXTRINSIC_APOPTOTIC_SIGNALING_PATHWAY	0.00260502	0.0377321	0.431708	0.436683	1.63415	112	TRAF1, CSF2, CX3CL1, TNFAIP3, SERPINE1, FAS, PMAIP1, IFI6, TMC8, ICAM1, GPX1, TIMP3, CYLD, CFLAR, RFFL, PML, DEPTOR, BCL2L1, HMOX1, SP100, ACVR1, TNFRSF12A, LTBR, STK3, BMPR1B, BCL10, STX4, DAPK3, PEA15, CASP8
GO_PHAGOCYTOSIS	0.000850342	0.015904	0.477271	0.412379	1.63566	163	NCF2, MYO1G, IL2RG, TGM2, C3, RAB7B, C4BPA, ABCA1, DOCK2, PTK2, ANXA1, ITGA2, PEAR1, RAC2, SLC11A1, PLCG2, MARCO, CCL2, ITGB1, RAB31, ANXA3, ABI1, LIMK1, IL15RA, ARHGAP12, PECAM1, LDLR, MYH9, ACTB, NCK1, MYO10, LYAR, MST1R, ARPC2, IL15, RAP1A, CALR, LYN, CD47, UNC13D, LYST, CORO1C, VAV3
GO_VIRAL_GENOME_REPLICATION	0.00270503	0.038878	0.431708	0.444133	1.63911	97	OAS2, OASL, IFIT1, IFIT5, IFI16, ISG15, ISG20, ZC3HAV1, CCNK, OAS1, SLPI, TNIP1, PARP10, PABPC1, APOBEC3H, FBXL2, CCL2, PLSCR1, TRIM38, PPIA, IFITM3, OAS3, BST2, HSPA8, IFITM2, PPID
GO_REGULATION_OF_MYELOID_CELL_DIFFERENTIATION	0.00119213	0.0205883	0.45506	0.412908	1.64274	165	CEACAM1, GP1BA, CD74, CSF2, RAB7B, FAXDC2, H3C6, ISG15, IL34, H4C8, IL23A, ZFP36, H3C2, ZFP36L1, MYL9, SCIN, LIF, H4-16, CEBPB, JUN, NFE2, UBASH3B, CNOT4, H3C10, KLF10, EP300, B2M, FBN1
GO_POSITIVE_REGULATION_OF_DEFENSE_RESPONSE	0.000396397	0.00893563	0.498493	0.400734	1.64293	203	IDO1, TGM2, C3, GPRC5B, IFI16, CREB3L3, MUC12, DHX58, CX3CL1, NFKBIZ, SERPINE1, IL18, IL23A, NUPR1, ITGA2, IL1RL1, IL6, STING1, PSMB10, RAET1E, PLCG2, TNIP1, CEBPB, MAP3K7, OSMR, EP300, MUC16, PLSCR1, NPAS2, GRN, RELB, TAB3, EGFR, NFKBIA, OPTN, MUC13, NEAT1, PSMA6, ETS1, LDLR, STAT3, CREBBP, BCL10, ZP3, PSMD5, RIPK2, IL15, IKBKE, TNFRSF1A, IL17RC, LYN
GO_REGULATION_OF_T_CELL_ACTIVATION	0.000913495	0.0167918	0.477271	0.413657	1.64617	166	CEACAM1, CD74, IDO1, CD274, RIPOR2, SOCS1, DUSP10, IL7R, EBI3, BTN2A2, PAG1, NFKBIZ, IL12RB1, IL18, IL23A, ANXA1, DOCK8, GPNMB, RAC2, PRDM1, IL6, IL4R, CEBPB, CD24, CYLD, BCL6, TGFBR2, CCL2, SOCS6, VSIR, CD276, SDC4, FOXN1, IL20RB, HLA-A, TNFRSF21, NCK1, BAD, BCL10, IRF1, ZP3, DROSHA, SOX13, CD70, LGALS1, RIPK2, IL15, PTPN2, RUNX1, LYN, GLI3, LGALS3, CD47
GO_REGULATION_OF_LEUKOCYTE_APOPTOTIC_PROCESS	0.00366991	0.0485131	0.431708	0.506866	1.64716	50	HCAR2, CD74, IDO1, CD274, HSH2D, IL7R, ANXA1, DOCK8
GO_REGULATION_OF_LEUKOCYTE_PROLIFERATION	0.00160129	0.0258468	0.45506	0.44525	1.65012	103	CD74, IDO1, CD274, IL34, EBI3, BTN2A2, IL12RB1, TNFAIP3, IL18, IL23A, PTK2, ANXA1, GPNMB, RAC2, IL6, CDKN1A, CEBPB, CD24, BCL6, TGFBR2, VSIR, CD276, SDC4, IL20RB, HLA-A, TNFRSF21, NCK1, IRF1, ZP3, CD70, BST2, RIPK2, IL15, PKN1, LYN
GO_NEGATIVE_REGULATION_OF_CELL_ACTIVATION	0.00152235	0.0248863	0.45506	0.451461	1.65164	95	CEACAM1, CD74, IDO1, CD274, RIPOR2, C1QTNF1, SOCS1, CX3CL1, BTN2A2, PAG1, TNFAIP3, ANXA1, GPNMB, SERPINE2, CYGB, IL4R, CEBPB, UBASH3B, BCL6, GRN, SOCS6, VSIR, SDC4, HMOX1, IL20RB, TNFRSF21, LDLR
GO_REGULATION_OF_VASCULATURE_DEVELOPMENT	0.000481096	0.0104067	0.498493	0.404886	1.65843	193	CEACAM1, SERPINB7, TGFB2, C3, SOD2, DCN, ACVRL1, CX3CL1, CD34, FGF2, TNFAIP3, SERPINE1, ADM, ANXA1, ANGPTL4, GPNMB, GADD45A, DDAH1, ITGA5, IL6, PLK2, ECM1, IL6R, ERAP1, LRG1, EGLN1, TGFBR2, RRAS, CFLAR, SRPX2, PML, RAPGEF3, ITGB1, GRN, ANXA3, STAT1, HMOX1, COL4A3, SIRT6, SP100, ETS1, S100A1, TNFRSF12A, STAT3, HYAL1, HSPB1, CEMIP2, F3, RAPGEF2, JMJD8, EPHA2, HEY2
GO_HUMORAL_IMMUNE_RESPONSE	0.00286631	0.0403829	0.431708	0.481245	1.66398	69	C3, PI3, C4BPA, EBI3, C1S, H2BC12, IL6, SLC11A1, PSMB10, H2BC4, SLPI, CD59, VTN, PROS1, CFI, CCL2, H2BC21, CXCL2, HLA-A, TNFRSF21, ZP3, ROMO1, H2BC8
GO_REGULATION_OF_EPITHELIAL_CELL_DIFFERENTIATION	0.00135097	0.022691	0.45506	0.455742	1.66483	93	CEACAM1, ZBED2, PLAAT4, ACVRL1, FGF2, SERPINE1, PAX8, ZFP36, APOLD1, ZFP36L1, LIF, CEBPB, CD24, VDR, KLF7, SFN, FOXN1, STAT1, ETV2, CCND1, BAD, HEY2, NCOA3, TNFRSF1A, RUNX1, ARNTL
GO_BLOOD_VESSEL_MORPHOGENESIS	1.29e-05	0.000644875	0.593325	0.38593	1.66711	366	CEACAM1, MMP2, ROBO4, TGFB2, C3, TBX4, MMP19, DCN, ACVRL1, COL8A1, CX3CL1, CD34, FGF2, CCN3, ELK3, TNFAIP3, SERPINE1, ADM, ADTRP, MYLK, SAT1, IL18, PTK2, ANXA1, ANGPTL4, TYMP, FN1, HOXA1, GPNMB, GADD45A, PRDM1, DDAH1, ITGA5, IL6, EDN1, PLK2, APOLD1, GPX1, ECM1, ZFP36L1, ARHGAP24, ANXA2, CCN1, JUNB, ANGPTL2, ERAP1, LRG1, MMP14, JUN, EGLN1, EPGN, HEG1, TGFBR2, RRAS, ADGRG1, CLIC4, FZD4, SRPX2, AMOT…
GO_LYMPHOCYTE_MEDIATED_IMMUNITY	0.00140256	0.0231936	0.45506	0.437992	1.66777	120	CEACAM1, CD74, MYO1G, C3, C4BPA, IL7R, C1S, IL12RB1, IL18, IL23A, IL1R1, IL6, ICAM1, MR1, SLC11A1, RAET1E, IL4R, GCNT3, MAP3K7, BCL6, CFI, B2M
GO_FATTY_ACID_BIOSYNTHETIC_PROCESS	0.00162931	0.0259418	0.45506	0.461865	1.67384	89	CEACAM1, CD74, ALOX12B, ALOXE3, ANXA1, LIPH, GSTM2, EDN1, PTGDS, MGLL, GIP, ALOX5AP, ACSBG1, FADS3, PLA2G4A, GSTM4, NR1H2
GO_REGULATION_OF_ANTIGEN_RECEPTOR_MEDIATED_SIGNALING_PATHWAY	0.0037244	0.0489313	0.431708	0.54512	1.677	37	CEACAM1, NFAM1, UBASH3A, BTN2A2, LPXN, CYLD
GO_ENDODERM_FORMATION	0.0037244	0.0489313	0.431708	0.546028	1.67979	37	MMP2, COL8A1, DKK1, FN1, ITGA5, MMP14, VTN, LAMB3, NOG, DUSP5
GO_REGULATION_OF_IMMUNE_SYSTEM_PROCESS	2.44e-09	4.01e-07	0.774939	0.367964	1.68061	816	CEACAM1, GP1BA, CRLF2, HCAR2, CD74, IDO1, TGFB2, NFAM1, MYO1G, COL17A1, C3, CD274, RIPOR2, CSF2, UBASH3A, IFIT1, RAB7B, FAXDC2, H3C6, SOCS1, TAPBPL, GPRC5B, PTAFR, IFI16, ISG15, IL34, C4BPA, DUSP10, MUC12, DHX58, IL7R, CX3CL1, BIRC3, EBI3, BTN2A2, PAG1, CCL28, NFKBIZ, CD34, C1S, DDX58, IL12RB1, CCN3, TNFAIP3, SERPINE1, ADTRP, IL18, H4C8, IL23A, PTK2, ANXA1, BDKRB1, DOCK8, ITGA2, IL1RL1, ZFP36, IL…
GO_POSITIVE_REGULATION_OF_CELL_CELL_ADHESION	0.000574206	0.0117111	0.477271	0.436542	1.68409	137	CD74, CD274, SOCS1, PTAFR, DUSP10, IL7R, CX3CL1, EBI3, BTN2A2, NFKBIZ, IL12RB1, IL18, IL23A, ANXA1, DOCK8, IL6, ICAM1, CD44, IL4R, CD24, FUT4, CYLD, BCL6, TGFBR2, CCL2, ANK3, VSIR, CD276, KIFAP3, ETS1, HLA-A, PLAUR, NCK1, MYO10, BAD, BCL10, ZP3, SOX13, CD70, LGALS1, RIPK2, IL15, RUNX1, LYN
GO_SKIN_DEVELOPMENT	0.000535892	0.0112511	0.477271	0.421867	1.68579	171	ZBED2, TGFB2, GJB3, VANGL2, ALOX12B, KRT14, CLDN1, PI3, ALOXE3, PLAAT4, CDH3, CLDN4, ANXA1, DKK1, KRT16, ITGA2, ZFP36, ZFP36L1, KRT15, KRT81, KRT80, VDR, CLIC4, PKP1, KRT8, SPINK6, EGFR, ITGA3, PALLD, SFN, FOXN1, KRT18, DSC2, FOXE1, KRT7, SHARPIN, SLITRK5, ITGB4, ARRDC3, EPHA2, LATS1, CNFN, NCOA3, KRT86, COL5A1, KRT19, RUNX1, UGCG
GO_POSITIVE_REGULATION_OF_LEUKOCYTE_CHEMOTAXIS	0.00223494	0.0337051	0.431708	0.518776	1.68586	50	CD74, RIPOR2, IL34, SERPINE1, IL23A, PTK2, RAC2, IL6, EDN1, IL6R, S100A14, DAPK2
GO_REGULATION_OF_SYMBIOTIC_PROCESS	0.000400637	0.00898392	0.498493	0.422433	1.68965	172	OAS2, CD74, TRIM22, OASL, IFIT1, IFIT5, IFI16, ISG15, ISG20, ZFP36, POU2F3, ZC3HAV1, CCNK, OAS1, ANXA2, SLPI, TNIP1, JUN, PARP10, PABPC1, APOBEC3H, EP300, FBXL2, POLR2L, PML, TRIM21, GTF2F2, PLSCR1, STAT1, TRIM14, TRIM38, PPIA, IFITM3, OAS3, BAD, LGALS1, BST2, HSPA8, IFITM2, PPID, TRIML2, VPS4B
GO_T_CELL_PROLIFERATION	0.00121163	0.020841	0.45506	0.462475	1.69046	92	IDO1, CD274, EBI3, BTN2A2, IL12RB1, DOCK2, IL18, IL23A, ANXA1, DOCK8, GPNMB, RAC2, IL6, SLC11A1, PSMB10, CEBPB, CD24, TGFBR2, VSIR, CD276, SDC4, BTN3A1, IL20RB, HLA-A, TNFRSF21, NCK1, IRF1, ZP3, CD70, RIPK2, IL15
GO_NEGATIVE_REGULATION_OF_IMMUNE_SYSTEM_PROCESS	7.79e-05	0.00252894	0.538434	0.409828	1.69172	232	CEACAM1, CD74, IDO1, TGFB2, CD274, RIPOR2, UBASH3A, SOCS1, TAPBPL, IFI16, C4BPA, DUSP10, DHX58, IL7R, CX3CL1, BTN2A2, PAG1, CCL28, CCN3, TNFAIP3, ADTRP, H4C8, ANXA1, IL1RL1, ZFP36, GPNMB, LPXN, GPX1, ZFP36L1, H4-16, IL4R, CD59, CEBPB, UBASH3B, BCL6, FBN1, CCL2, GRN, SOCS6, VSIR, SDC4, NFKBIA, HMOX1, IL20RB, TRIM38, HLA-A, TNFRSF21, LDLR, LRCH1
GO_MYELOID_LEUKOCYTE_ACTIVATION	3.25e-06	0.000207556	0.627257	0.388604	1.69604	399	CEACAM1, CRLF2, CD74, CTSS, NFAM1, BATF2, STBD1, C3, CSF2, PTAFR, AMPD3, CX3CL1, ADGRG3, DOCK2, FOLR3, OLR1, IL18, MME, IL1RL1, RAC2, IFNGR1, IL6, STING1, LAT2, MVP, SLC11A1, CD44, ANXA2, LAMTOR3, SLPI, IL4R, LRG1, CD59, JUN, CTSD, MGST1, TGFBR2, FTH1, CDA, SDCBP, PKP1, B2M, RAP1B, S100A11, RAB31, PLSCR1, GRN, RELB, SLC27A2, SPHK2, ANXA3, TRPM2, RAB18, CTSB, HMOX1, PGM2, PPIA, PLA2G4A, PLAUR, PEC…
GO_FATTY_ACID_DERIVATIVE_METABOLIC_PROCESS	0.000882738	0.0164381	0.477271	0.479367	1.69664	79	CD74, ALOX12B, ALOXE3, GGT5, CYP4F12, PLA2G4C, ANXA1, EDN1, PTGDS, GPX1, MGLL, ACSL5, ALOX5AP, CYP2S1, ACSBG1, LYPLA2, PLA2G4A, CES2
GO_MACROPHAGE_CYTOKINE_PRODUCTION	0.00340225	0.0453951	0.431708	0.76895	1.6978	10	CD74, TGFB2, GPRC5B
GO_REGULATION_OF_LEUKOCYTE_CHEMOTAXIS	0.00239603	0.0355094	0.431708	0.50812	1.69809	59	CD74, RIPOR2, IL34, CCN3, SERPINE1, IL23A, PTK2, RAC2, IL6, EDN1, IL6R, S100A14, DAPK2, CCL2
GO_CELL_CHEMOTAXIS	0.000405738	0.00905091	0.498493	0.443741	1.70303	133	CCL22, CD74, TGFB2, RIPOR2, IL34, CX3CL1, CCL28, HRH1, FGF2, CCN3, SERPINE1, IL23A, PTK2, ANXA1, RAC2, DOCK4, IL6, EDN1, HSD3B7, ITGA1, IL6R, S100A14, DAPK2, CCL2, CXCL2, TRPM2, RAB13, WNK1, PLXNB3, HSPB1, PDE4B, EPHA2, SBDS, IL17RC, CALR, LYN, PTK2B, LGALS3, CXCL3, SRP54, LYST, CXADR, VAV3
GO_REGULATION_OF_MONOCYTE_DIFFERENTIATION	0.00318849	0.0436304	0.431708	0.771505	1.70344	10	CD74, IL34, ZFP36L1, JUN
GO_MONOCARBOXYLIC_ACID_BIOSYNTHETIC_PROCESS	0.000446002	0.00974605	0.498493	0.445924	1.70448	127	CEACAM1, CD74, IDO1, ACOX2, ALOX12B, ALOXE3, DCN, ANXA1, LIPH, GSTM2, EDN1, HSD3B7, PTGDS, MGLL, GIP, ALOX5AP, SLC27A2, ACSBG1, FADS3, PLA2G4A, GSTM4, NR1H2
GO_CELLULAR_RESPONSE_TO_EXOGENOUS_DSRNA	0.00279625	0.0397885	0.431708	0.717045	1.70462	13	IFIT1, IFIH1, DDX58, STING1
GO_REGULATION_OF_CELL_ADHESION	1.41e-06	9.89e-05	0.643552	0.390604	1.70768	413	CEACAM1, CD74, IDO1, TGFB2, TGM2, CD274, RIPOR2, C1QTNF1, SOCS1, PTAFR, CCDC80, DUSP10, ACVRL1, IL7R, COL8A1, CX3CL1, PLXNA4, EBI3, BTN2A2, PAG1, CCL28, NFKBIZ, IL12RB1, SERPINE1, ADTRP, IL18, IL23A, PTK2, ANXA1, DOCK8, VIT, ITGA2, FN1, SPOCK1, GPNMB, SERPINE2, LPXN, RAC2, ITGA5, IL6, ICAM1, APBB1IP, PLXNA2, CD44, COL16A1, CCN1, LIF, IL4R, MMP14, CEBPB, CD24, FUT4, VTN, CYLD, SPOCK2, S100A10, UBA…
GO_RESPONSE_TO_TUMOR_NECROSIS_FACTOR	0.000119218	0.00357071	0.538434	0.421455	1.70937	187	CCL22, CASP1, CARD16, ANKRD1, TRAF1, CLDN1, TNFRSF9, GGT5, TNFRSF8, GBP3, CASP4, CX3CL1, BIRC3, TNFAIP3, FAS, ZFP36, ICAM1, EDN1, CLIP3, ZFP36L1, PSMB10, CYLD, KRT8, CCL2, RFFL, BIRC2, KRT18, NFKBIA, STAT1, ZFAND6, PSMA6, TNFRSF21, TNFRSF12A, LTBR, FOXO3, SHARPIN, HYAL1, CD58, CASP8, CD70, PSMD5, PTPN2, TNFRSF1A, HYAL3, MAP3K5, GPD1
GO_REGULATION_OF_RESPONSE_TO_BIOTIC_STIMULUS	5.49e-05	0.00194443	0.557332	0.409781	1.70953	250	CEACAM1, CARD16, CD180, CD274, IFIT1, SOCS1, IFI16, DUSP10, MUC12, DHX58, CX3CL1, BIRC3, DDX58, IL12RB1, TNFAIP3, IL23A, IFNGR1, MR1, STING1, PSMB10, RAET1E, PLCG2, ERAP1, MAPKBP1, MAP3K7, USP18, EP300, MUC16, PLSCR1, GRN, RELB, PTPN1, TAB3, BIRC2, OPTN, MUC13, STAT1, DTX3L, PSMA6, TRIM38, HLA-A, PIAS1, NR1H2, CREBBP, ABCE1, BCL10, IRF1, PSMD5, RIPK2, IL15, PTPN2, IKBKE
GO_POSITIVE_REGULATION_OF_RESPONSE_TO_EXTERNAL_STIMULUS	1.4e-05	0.000665622	0.593325	0.406507	1.70984	274	CD180, CD74, IDO1, TGM2, C3, RIPOR2, GPRC5B, IFI16, IL34, CREB3L3, MUC12, DHX58, CX3CL1, NFKBIZ, FGF2, SERPINE1, IL18, IL23A, PTK2, NUPR1, ITGA2, IL1RL1, RAC2, IL6, EDN1, STING1, PSMB10, RAET1E, PLCG2, IL6R, TNIP1, CEBPB, S100A14, MAP3K7, OSMR, EP300, DAPK2, MUC16, PLSCR1, GRN, RELB, TAB3, EGFR, NFKBIA, OPTN, MUC13, NEAT1, PSMA6, ETS1, WNK1, LDLR, STX3, STAT3, CREBBP, HSPB1, BCL10, STX4, ZP3, F3,…
GO_POSITIVE_REGULATION_OF_T_CELL_MEDIATED_CYTOTOXICITY	0.00276099	0.0394178	0.431708	0.774892	1.71092	10	IL12RB1, IL23A, MR1, B2M, HLA-A, STX7
GO_POSITIVE_REGULATION_OF_IMMUNE_RESPONSE	3.92e-06	0.000246806	0.610527	0.39788	1.71209	352	CEACAM1, CD74, IDO1, TGFB2, NFAM1, MYO1G, C3, CD274, UBASH3A, GPRC5B, PTAFR, IFI16, C4BPA, MUC12, BTN2A2, PAG1, NFKBIZ, C1S, DDX58, IL12RB1, IL18, IL23A, PTK2, ANXA1, IL1R1, LPXN, IL6, MR1, STING1, LAT2, SLC11A1, PSMB10, RAET1E, PLCG2, IL4R, CD59, VTN, CYLD, MAP3K7, PROS1, CFI, EP300, B2M, MUC16, PLSCR1, RELB, TAB3, CD276, SPHK2, MUC13, ABI1, LIMK1, BTN3A1, PSMA6, STK11, WNK1, BTN2A1, HLA-A, TNFR…
GO_REGULATION_OF_PLATELET_AGGREGATION	0.0032385	0.0438939	0.431708	0.75745	1.71234	11	CEACAM1, C1QTNF1, SERPINE2, UBASH3B
GO_CELL_ADHESION_MEDIATED_BY_INTEGRIN	0.00177099	0.0276831	0.45506	0.539971	1.71383	45	TGFB2, CCN3, SERPINE1, PTK2, ITGA2, LPXN, ITGA5, ICAM1, COL16A1, LIF, VTN, FBN1, ITGB1, WNK1, ITGB4, EPHA2, LYN, ACER2
GO_NEGATIVE_REGULATION_OF_RESPONSE_TO_BIOTIC_STIMULUS	0.00236105	0.0351124	0.431708	0.514341	1.714	57	CEACAM1, CARD16, IFI16, DUSP10, DHX58, TNFAIP3, MAPKBP1, GRN, TRIM38, HLA-A, NR1H2
GO_PROTEIN_ACTIVATION_CASCADE	0.00304123	0.0422909	0.431708	0.758707	1.71518	11	GP1BA, FN1, TFPI, F3
GO_NEGATIVE_REGULATION_OF_CYTOKINE_SECRETION	0.00258287	0.0376273	0.431708	0.77778	1.7173	10	CX3CL1, BTN2A2, FN1, SRGN
GO_NEGATIVE_REGULATION_OF_RESPONSE_TO_EXTERNAL_STIMULUS	0.000113505	0.00344782	0.538434	0.421925	1.71846	189	CEACAM1, GP1BA, CARD16, C1QTNF1, IFI16, DUSP10, DHX58, CX3CL1, KIAA0319, CD34, FGF2, CCN3, TNFAIP3, SERPINE1, NT5E, ADTRP, SERPINE2, MEFV, TSPAN8, EDN1, GPX1, SEMA3C, ANXA2, TFPI, MAPKBP1, VTN, UBASH3B, C1QTNF12, PROS1, CCL2, GRN, PHLDB2, IL20RB, ETS1, TRIM38, HLA-A, PLAUR, LDLR, NR1H2, SHARPIN, RB1, NUCB2
GO_ORGAN_OR_TISSUE_SPECIFIC_IMMUNE_RESPONSE	0.00287684	0.0403984	0.431708	0.760403	1.71901	11	H2BC12, IL6, H2BC4, IL6R, GCNT3, H2BC21, H2BC8
GO_NEGATIVE_REGULATION_OF_HYDROLASE_ACTIVITY	3.21e-05	0.00127463	0.557332	0.413012	1.72269	249	CARD16, SERPINB7, TGFB2, SPOCD1, C3, PI3, IFIT1, IFI16, BIRC3, LXN, ANXA8, SERPINE1, ANXA1, ANGPTL4, IFI6, SPINK13, SPOCK1, SERPINE2, ANXA8L1, SH3RF2, TIMP4, GPX1, ECM1, SERPINB8, CD44, ANXA2, TIMP3, SLPI, RGS2, TFPI, SERPINB5, CRYAB, VTN, SPOCK2, EGLN1, PROS1, CFLAR, PICALM, RFFL, SPINK6, BIRC2, SFN, FKBP15, CAST, SPHK2, SPINT1, FICD, COL4A3, STYXL1, WNK1, PLXNB3, PLAUR, LRCH1, ZCCHC9, PPP1R15A,…
GO_CELLULAR_RESPONSE_TO_INTERFERON_BETA	0.00225912	0.0339502	0.431708	0.725126	1.72383	13	IFI16, STING1, CAPN2, STAT1, NDUFA13, IRF1
GO_INTERFERON_GAMMA_PRODUCTION	0.00138465	0.0230756	0.45506	0.54655	1.73471	45	CD274, ISG15, EBI3, IL12RB1, IL18, IL23A, IL1RL1, IL1R1, SLC11A1, AVPR2, AZI2, VSIR, CD276, BTN3A1, IL20RB, HLA-A, ZP3, PDE4B, RIPK2, ZG16, CD47, BTN3A2, DDIT3, WNT5A
GO_HOMOTYPIC_CELL_CELL_ADHESION	0.00187833	0.028911	0.45506	0.527959	1.73662	54	CEACAM1, GP1BA, C1QTNF1, FN1, SERPINE2, PEAR1, MYL9, UBASH3B, ANK3, DSC2, PLAUR, MYH9, ACTB, HSPB1, LGALS1, SLC7A11, LYN, CXADR, VCL, FLNA, MYL12A
GO_MYOBLAST_FUSION	0.00383097	0.0498725	0.431708	0.671121	1.74411	18	RIPOR2, GDF15, NPHS1, IL4R, CAPN2, CFLAR, MYOF, EHD2, MYH9
GO_LEUKOCYTE_PROLIFERATION	0.000154569	0.00450354	0.518848	0.45224	1.74479	140	CD180, CD74, IDO1, CD274, IL34, IL7R, CX3CL1, EBI3, BTN2A2, IL12RB1, DOCK2, TNFAIP3, IL18, IL23A, PTK2, ANXA1, DOCK8, GPNMB, RAC2, IL6, SLC11A1, PSMB10, CDKN1A, CEBPB, CD24, BCL6, TGFBR2, AZI2, PURA, VSIR, CD276, SDC4, BTN3A1, IL20RB, HLA-A, TNFRSF21, NCK1, IRF1, ZP3, CD70, BST2, RIPK2, IL15, PKN1
GO_T_CELL_ACTIVATION_INVOLVED_IN_IMMUNE_RESPONSE	0.00189005	0.028911	0.45506	0.535392	1.7469	51	CEACAM1, CD74, NFKBIZ, IL12RB1, IL18, IL23A, ANXA1, IL6, ICAM1, APBB1IP, SLC11A1, IL4R, BCL6
GO_POSITIVE_REGULATION_OF_LEUKOCYTE_CELL_CELL_ADHESION	0.000410114	0.00910112	0.498493	0.462705	1.74763	115	CD74, CD274, SOCS1, PTAFR, DUSP10, IL7R, EBI3, BTN2A2, NFKBIZ, IL12RB1, IL18, IL23A, ANXA1, DOCK8, IL6, ICAM1, CD44, IL4R, CD24, FUT4, CYLD, BCL6, TGFBR2, CCL2, VSIR, CD276, ETS1, HLA-A, NCK1, BAD, BCL10, ZP3, SOX13, CD70, LGALS1, RIPK2, IL15, RUNX1, LYN, GLI3, CD47
GO_BIOLOGICAL_ADHESION	1.8e-10	3.21e-08	0.826657	0.38529	1.75037	729	CEACAM1, GP1BA, CD74, ROBO4, IDO1, TGFB2, IGFN1, MYO1G, COL17A1, TGM2, CD274, CLDN1, RIPOR2, CDHR4, ADGRE1, C1QTNF1, CDH16, SOCS1, CDH3, PTAFR, CCDC80, DUSP10, CLDN4, ACVRL1, IL7R, COL8A1, CX3CL1, PLXNA4, EBI3, BTN2A2, PAG1, CCL28, COL13A1, NFKBIZ, NPHS1, CD34, NECTIN4, LAMC2, TENM2, IL12RB1, CCN3, FOLR3, SERPINE1, NT5E, ADTRP, OLR1, IL18, IL23A, PTK2, ANXA1, SELPLG, DOCK8, VIT, ITGA2, FN1, SPOCK…
GO_NEGATIVE_REGULATION_OF_INNATE_IMMUNE_RESPONSE	0.00330841	0.0445595	0.431708	0.590622	1.7511	32	CEACAM1, IFI16, DUSP10, DHX58, TNFAIP3, GRN, HLA-A, NR1H2, PTPN2, PPARG, NMI, NLRC5
GO_INTERLEUKIN_6_PRODUCTION	0.0017024	0.0270051	0.45506	0.520168	1.7541	62	CD74, INAVA, RAB7B, IFIH1, CX3CL1, DDX58, TNFAIP3, IL18, IL6, IL6R, ZBTB20, CAPN2, AZI2, SPHK2
GO_POSITIVE_REGULATION_OF_CELL_ADHESION	7.9e-06	0.000445054	0.593325	0.422899	1.75636	239	CD74, TGFB2, TGM2, CD274, SOCS1, PTAFR, CCDC80, DUSP10, IL7R, COL8A1, CX3CL1, EBI3, BTN2A2, CCL28, NFKBIZ, IL12RB1, IL18, IL23A, ANXA1, DOCK8, VIT, ITGA2, FN1, ITGA5, IL6, ICAM1, APBB1IP, CD44, COL16A1, CCN1, LIF, IL4R, CD24, FUT4, VTN, CYLD, SPOCK2, S100A10, BCL6, TGFBR2, RRAS, ADGRG1, TPM1, CCL2, ANK3, ITGA3, RELL2, VSIR, CD276, SDC4, KIFAP3, ETS1, HLA-A, PLAUR, ZFHX3, STX3, HYAL1, NCK1, MYO10,…
GO_REGULATION_OF_WATER_LOSS_VIA_SKIN	0.00321803	0.043755	0.431708	0.67648	1.75804	18	ALOX12B, CLDN1, ALOXE3, CLDN4, KRT16, SFN
GO_DEFENSE_RESPONSE_TO_GRAM_POSITIVE_BACTERIUM	0.00360733	0.0478335	0.431708	0.610455	1.75815	27	GBP4, H2BC12, IL6, MR1, H2BC4, SSC5D, H2BC21, HLA-A, ROMO1, DROSHA, EPHA2, H2BC8, RIPK2, ZG16
GO_ENDODERMAL_CELL_DIFFERENTIATION	0.00274725	0.0393528	0.431708	0.592871	1.75976	31	MMP2, COL8A1, DKK1, FN1, ITGA5, MMP14, VTN, LAMB3
GO_POSITIVE_T_CELL_SELECTION	0.0034172	0.045453	0.431708	0.666373	1.76141	19	CD74, IL12RB1, DOCK2, IL23A, IL6, CYLD, FOXN1, STK11, STAT3, PTPN2
GO_NEGATIVE_REGULATION_OF_CELL_CELL_ADHESION	0.000331037	0.00792084	0.498493	0.475421	1.76267	100	CEACAM1, CD74, IDO1, CD274, RIPOR2, C1QTNF1, SOCS1, BTN2A2, PAG1, CCL28, ADTRP, PTK2, ANXA1, GPNMB, SERPINE2, IL4R, CEBPB, UBASH3B, BCL6, SOCS6, VSIR, SDC4, IL20RB, WNK1, TNFRSF21
GO_RESPONSE_TO_WOUNDING	2.3e-07	2.29e-05	0.690132	0.407327	1.76431	381	CEACAM1, GP1BA, TGFB2, VANGL2, CLDN1, C1QTNF1, NRG1, H3C6, CDH3, DCN, DUSP10, CLDN4, ACVRL1, CX3CL1, KIAA0319, CD34, ANXA8, FGF2, ELK3, TNFAIP3, SERPINE1, ADM, ADTRP, MYLK, PTK2, ANXA1, DOCK8, ITGA2, FN1, ZFP36, H3C2, SERPINE2, PEAR1, P2RX6, MATN2, TSPAN8, ITGA5, IL6, EDN1, GPX1, SLC11A1, ZFP36L1, MYL9, ARHGAP24, CD44, ANXA2, CCN1, PLCG2, SARM1, GIP, TFPI, CD59, JUN, NFE2, IRF2, VTN, UBASH3B, PRO…
GO_IMMUNE_RESPONSE_TO_TUMOR_CELL	0.00146234	0.0239969	0.45506	0.799751	1.76581	10	CEACAM1, CD274, MR1, HLA-A
GO_ANTIBACTERIAL_HUMORAL_RESPONSE	0.00284479	0.040212	0.431708	0.760862	1.76714	12	PI3, H2BC12, H2BC4, SLPI, H2BC21, HLA-A, H2BC8
GO_NEGATIVE_REGULATION_OF_ADAPTIVE_IMMUNE_RESPONSE	0.00292263	0.0407838	0.431708	0.636528	1.76901	23	CEACAM1, C4BPA, IL7R, IL1RL1, IL4R, BCL6, IL20RB
GO_REGULATION_OF_EXTRINSIC_APOPTOTIC_SIGNALING_PATHWAY_VIA_DEATH_DOMAIN_RECEPTORS	0.00122895	0.021021	0.45506	0.561233	1.77252	43	TNFAIP3, SERPINE1, FAS, PMAIP1, TMC8, ICAM1, GPX1, TIMP3, CFLAR, RFFL, BCL2L1, HMOX1, SP100, STK3, BMPR1B, STX4, PEA15, CASP8
GO_REGULATION_OF_CELL_CELL_ADHESION	1.24e-05	0.000632123	0.593325	0.428516	1.77262	222	CEACAM1, CD74, IDO1, CD274, RIPOR2, C1QTNF1, SOCS1, PTAFR, DUSP10, IL7R, CX3CL1, EBI3, BTN2A2, PAG1, CCL28, NFKBIZ, IL12RB1, ADTRP, IL18, IL23A, PTK2, ANXA1, DOCK8, GPNMB, SERPINE2, IL6, ICAM1, CD44, IL4R, CEBPB, CD24, FUT4, CYLD, UBASH3B, BCL6, TGFBR2, ZDHHC2, CCL2, ANK3, SOCS6, VSIR, CD276, SDC4, KIFAP3, IL20RB, ETS1, WNK1, HLA-A, TNFRSF21, PLAUR, NCK1, MYO10, BAD, BCL10, IRF1, ZP3, SOX13, CD70…
GO_NEGATIVE_REGULATION_OF_INTERLEUKIN_1_BETA_PRODUCTION	0.00123191	0.021021	0.45506	0.803999	1.77519	10	CARD16, CX3CL1, TNFAIP3, MEFV, CPTP
GO_NEGATIVE_REGULATION_OF_IMMUNE_RESPONSE	0.000465	0.0101096	0.498493	0.50462	1.77612	76	CEACAM1, TGFB2, IFI16, C4BPA, DUSP10, DHX58, IL7R, TNFAIP3, ANXA1, IL1RL1, GPX1, IL4R, CD59, BCL6, GRN, HMOX1, IL20RB, HLA-A, NR1H2
GO_RESPONSE_TO_CHEMOKINE	0.00335921	0.0449609	0.431708	0.599683	1.77672	30	CCL22, RIPOR2, CX3CL1, DOCK8, EDN1, CCL2, CXCL2, WNK1, LRCH1, THPO, PTK2B, CXCL3, RNF113A
GO_CELLULAR_EXTRAVASATION	0.0030709	0.042428	0.431708	0.604115	1.77763	29	RIPOR2, PTAFR, CX3CL1, CCL28, SELPLG, IL1R1, ICAM1, ITGA1, FUT4, CCL2, ITGB1, PECAM1, CD177
GO_NEGATIVE_REGULATION_OF_LEUKOCYTE_CELL_CELL_ADHESION	0.000499029	0.0107404	0.477271	0.51915	1.77795	67	CEACAM1, CD74, IDO1, CD274, RIPOR2, SOCS1, BTN2A2, PAG1, CCL28, ADTRP, ANXA1, GPNMB, IL4R, CEBPB, BCL6, SOCS6, VSIR, SDC4, IL20RB, WNK1, TNFRSF21
GO_RESPONSE_TO_TUMOR_CELL	0.00242214	0.0357725	0.431708	0.766115	1.77934	12	CEACAM1, CD274, MR1, RBMS3, HLA-A
GO_NEGATIVE_REGULATION_OF_CELL_ADHESION	7.33e-05	0.00245755	0.538434	0.448866	1.7805	162	CEACAM1, CD74, IDO1, CD274, RIPOR2, C1QTNF1, SOCS1, ACVRL1, CX3CL1, PLXNA4, BTN2A2, PAG1, CCL28, SERPINE1, ADTRP, PTK2, ANXA1, SPOCK1, GPNMB, SERPINE2, LPXN, PLXNA2, IL4R, MMP14, CEBPB, UBASH3B, BCL6, CBLL1, FZD4, CD164, PHLDB2, SOCS6, VSIR, SDC4, ARHGDIB, IL20RB, ADAM22, WNK1, TNFRSF21, PLXNB3
GO_TRANSFORMING_GROWTH_FACTOR_BETA1_PRODUCTION	0.00101921	0.0183415	0.45506	0.806836	1.78145	10	SERPINB7, LUM, CX3CL1
GO_REGULATION_OF_CELLULAR_EXTRAVASATION	0.00110829	0.0195342	0.45506	0.749473	1.78172	13	RIPOR2, PTAFR, CCL28, IL1R1, ICAM1, FUT4
GO_REGULATION_OF_CYTOKINE_PRODUCTION_INVOLVED_IN_IMMUNE_RESPONSE	0.00128121	0.0216895	0.45506	0.569966	1.78176	41	CD74, TGFB2, GPRC5B, DDX58, IL18, IL1R1, IL6, MAP3K7, BCL6, B2M, HMOX1, HLA-A, BCL10, BST2
GO_POSITIVE_REGULATION_OF_T_CELL_MEDIATED_IMMUNITY	0.00217587	0.033047	0.431708	0.634266	1.78269	25	IL12RB1, IL18, IL23A, IL1R1, IL6, MR1, MAP3K7, B2M, HLA-A, ZP3, STX7
GO_IMMUNE_EFFECTOR_PROCESS	8.77e-11	1.71e-08	0.839089	0.393269	1.78278	705	CEACAM1, OAS2, CD180, CD74, TGFB2, CTSS, RTP4, NFAM1, TRIM22, MYO1G, STBD1, C3, IFIT3, OASL, IFIT1, IFIT2, IFIH1, GPRC5B, IFIT5, PTAFR, IFI16, ISG15, AMPD3, C4BPA, ISG20, DUSP10, DHX58, IL7R, GBP3, BIRC3, NFKBIZ, C1S, ADGRG3, DDX58, IL12RB1, DOCK2, TNFAIP3, FOLR3, OLR1, IL18, MME, IL23A, PTK2, ANXA1, PMAIP1, IFI6, IL1R1, RAC2, IL6, ICAM1, APBB1IP, MR1, STING1, ZC3HAV1, LAT2, MVP, SLC11A1, CD44, O…
GO_REGULATION_OF_CELL_KILLING	0.00318085	0.0436304	0.431708	0.6021	1.78388	30	CEACAM1, IL7R, IL12RB1, IL23A, ICAM1, MR1, RAET1E, CD59, B2M, HLA-A, BAD, STX7, DNASE1, AP1G1
GO_REGULATION_OF_T_HELPER_1_TYPE_IMMUNE_RESPONSE	0.00110829	0.0195342	0.45506	0.750519	1.7842	13	IL12RB1, IL18, IL23A, ANXA1, IL1RL1, IL1R1, SLC11A1, IL4R, PLA2G4A, RIPK2
GO_MONONUCLEAR_CELL_MIGRATION	0.00260768	0.0377321	0.431708	0.581984	1.78548	36	CCL22, IL34, CX3CL1, CCN3, SERPINE1, PTK2, ANXA1, IL6, IL6R, S100A14, CCL2
GO_POSITIVE_REGULATION_OF_INTERLEUKIN_6_PRODUCTION	0.0010419	0.0186714	0.45506	0.581284	1.78825	37	CD74, INAVA, RAB7B, IFIH1, DDX58, IL6, IL6R, ZBTB20
GO_POSITIVE_REGULATION_OF_I_KAPPAB_KINASE_NF_KAPPAB_SIGNALING	5.71e-05	0.00200495	0.557332	0.46251	1.78983	139	CASP1, CARD16, CD74, TRIM22, APOL3, TGM2, INAVA, GPRC5B, IFIT5, CX3CL1, BIRC3, LURAP1L, PLK2, ECM1, MAP3K7, CFLAR, NDFIP2, TRIM21, TAB3, BIRC2, ROR1, HMOX1, TRIM14, RHOC, TRIM38, LTBR, SHARPIN, BCL10, CASP8, JMJD8, LGALS1, BST2, RIPK2, IKBKE, TNFRSF1A, TRIML2
GO_REGULATION_OF_VIRAL_LIFE_CYCLE	0.000239614	0.00625114	0.518848	0.479108	1.79373	111	OAS2, CD74, TRIM22, OASL, IFIT1, IFIT5, IFI16, ISG15, ISG20, ZC3HAV1, CCNK, OAS1, SLPI, TNIP1, PARP10, PABPC1, APOBEC3H, FBXL2, PML, TRIM21, PLSCR1, TRIM14, TRIM38, PPIA, IFITM3, OAS3, LGALS1, BST2, HSPA8, IFITM2, PPID, TRIML2, VPS4B
GO_TUMOR_NECROSIS_FACTOR_SUPERFAMILY_CYTOKINE_PRODUCTION	0.000300582	0.00739963	0.498493	0.510594	1.79714	76	CD274, IFIH1, PTAFR, TNFRSF8, CX3CL1, CD34, DDX58, TNFAIP3, IL23A, ZFP36, GPNMB, IFNGR1, IL6, ZBTB20, AZI2, VSIR, SPHK2, STAT3, HSPB1, BCL10, RIPK2, ZG16, CD47, WNT5A, ERRFI1, PTPN6, BCL3, TIRAP
GO_PLATELET_AGGREGATION	0.000721295	0.0139856	0.477271	0.580383	1.80086	39	CEACAM1, GP1BA, C1QTNF1, FN1, SERPINE2, PEAR1, MYL9, UBASH3B, MYH9, ACTB, HSPB1, SLC7A11, LYN, VCL, FLNA, MYL12A, PTPN6
GO_POSITIVE_REGULATION_OF_MYELOID_LEUKOCYTE_MEDIATED_IMMUNITY	0.00161127	0.0258468	0.45506	0.655562	1.80256	22	C3, PTAFR, DDX58, IL4R, SPHK2, CD177, STX4
GO_REGULATION_OF_GRANULOCYTE_CHEMOTAXIS	0.00236105	0.0351124	0.431708	0.613292	1.80464	29	CD74, RIPOR2, IL34, IL23A, PTK2, RAC2, EDN1, S100A14, DAPK2
GO_POSITIVE_REGULATION_OF_IMMUNE_SYSTEM_PROCESS	9.84e-10	1.69e-07	0.788187	0.406755	1.8083	531	CEACAM1, CRLF2, HCAR2, CD74, IDO1, TGFB2, NFAM1, MYO1G, C3, CD274, RIPOR2, UBASH3A, RAB7B, FAXDC2, SOCS1, GPRC5B, PTAFR, IFI16, ISG15, IL34, C4BPA, DUSP10, MUC12, DHX58, IL7R, CX3CL1, EBI3, BTN2A2, PAG1, NFKBIZ, C1S, DDX58, IL12RB1, SERPINE1, IL18, IL23A, PTK2, ANXA1, BDKRB1, DOCK8, ITGA2, IL1RL1, IL1R1, LPXN, RAC2, IL6, ICAM1, EDN1, MR1, STING1, LAT2, SLC11A1, ZFP36L1, PSMB10, RAET1E, SCIN, LIF,…
GO_POSITIVE_REGULATION_OF_GRANULOCYTE_CHEMOTAXIS	0.00176266	0.0276831	0.45506	0.702666	1.80866	17	CD74, RIPOR2, IL23A, RAC2, EDN1, S100A14, DAPK2
GO_NEGATIVE_REGULATION_OF_T_CELL_RECEPTOR_SIGNALING_PATHWAY	0.00184838	0.0286834	0.45506	0.733892	1.81099	15	CEACAM1, UBASH3A, BTN2A2, PTPN2, LGALS3
GO_REGULATION_OF_IMMUNE_EFFECTOR_PROCESS	1.38e-05	0.000665622	0.593325	0.439598	1.81206	216	CEACAM1, CD74, TGFB2, C3, IFIT1, GPRC5B, PTAFR, C4BPA, DUSP10, DHX58, IL7R, BIRC3, NFKBIZ, C1S, DDX58, IL12RB1, TNFAIP3, IL18, IL23A, ANXA1, IL1R1, RAC2, IL6, ICAM1, MR1, STING1, RAET1E, IL4R, CD59, VTN, MAP3K7, BCL6, PROS1, CFI, B2M, GRN, BIRC2, SPHK2, STAT1, DTX3L, HMOX1, IL20RB, TRIM38, HLA-A, SUPT6H, CD177, BCL10, STX4, ZP3, BST2, RIPK2, IL15, PKN1, RAP1A, STX7, LYN
GO_SARCOMERE_ORGANIZATION	0.00136141	0.022777	0.45506	0.667959	1.81357	21	ANKRD1, SYNPO2L, EDN1, CFL2, TPM1, KRT8, LDB3, ITGB1, MYPN, KRT19
GO_REGULATION_OF_IMMUNE_RESPONSE	7.9e-09	1.09e-06	0.74774	0.412081	1.81606	468	CEACAM1, CD74, IDO1, TGFB2, NFAM1, MYO1G, COL17A1, C3, CD274, UBASH3A, SOCS1, GPRC5B, PTAFR, IFI16, C4BPA, DUSP10, MUC12, DHX58, IL7R, BIRC3, BTN2A2, PAG1, NFKBIZ, CD34, C1S, DDX58, IL12RB1, TNFAIP3, IL18, IL23A, PTK2, ANXA1, IL1RL1, IL1R1, LPXN, RAC2, IFNGR1, IL6, ICAM1, MR1, STING1, LAT2, GPX1, SLC11A1, ECM1, PSMB10, RAET1E, PLCG2, ERAP1, IL4R, CD59, JUN, CD24, VTN, CYLD, MAP3K7, BCL6, PROS1, U…
GO_NEGATIVE_REGULATION_OF_VASCULAR_PERMEABILITY	0.000507102	0.0108056	0.477271	0.822862	1.81684	10	CEACAM1, ADM, DDAH1
GO_POSITIVE_REGULATION_OF_LEUKOCYTE_MIGRATION	0.00025421	0.00648085	0.498493	0.521363	1.8203	74	CD74, RIPOR2, PTAFR, IL34, CX3CL1, SERPINE1, IL23A, PTK2, BDKRB1, DOCK8, ITGA2, IL1R1, RAC2, IL6, ICAM1, EDN1, IL6R, MMP14, S100A14, FUT4, DAPK2
GO_NEGATIVE_REGULATION_OF_PROTEOLYSIS	2.05e-05	0.00090499	0.57561	0.444587	1.82059	195	CARD16, SERPINB7, C3, PI3, IFI16, BIRC3, LXN, ANXA8, SERPINE1, IFI6, SPINK13, SPOCK1, SERPINE2, ANXA8L1, TIMP4, GPX1, ECM1, SERPINB8, CD44, ANXA2, TIMP3, SLPI, TFPI, SERPINB5, CRYAB, VTN, SPOCK2, PROS1, CFLAR, PICALM, SDCBP, RFFL, PML, SPINK6, ERLEC1, TRIM21, BIRC2, SFN, CAST, SPINT1, COL4A3, DNAJC1, PLAUR, SIRT4, NR1H2
GO_CELL_KILLING	0.000348633	0.00807388	0.498493	0.550124	1.82265	55	CEACAM1, C3, APOL1, IL7R, IL12RB1, IL18, IL23A, H2BC12, ICAM1, MR1, RAET1E, CD59, B2M, ULBP3, HLA-A, BAD, ROMO1, STX7, UNC13D, LYST, CTSC, DNASE1, AP1G1
GO_POSITIVE_REGULATION_OF_INFLAMMATORY_RESPONSE	0.000240821	0.00625114	0.518848	0.533373	1.82666	67	IDO1, TGM2, C3, GPRC5B, CREB3L3, CX3CL1, NFKBIZ, SERPINE1, IL18, IL23A, NUPR1, ITGA2, IL1RL1, IL6, TNIP1, CEBPB, OSMR, GRN, EGFR, NFKBIA, NEAT1, ETS1, LDLR, STAT3, ZP3, IL15, TNFRSF1A, IL17RC
GO_REGULATION_OF_DEFENSE_RESPONSE	4.19e-08	4.98e-06	0.719513	0.422059	1.82717	372	CEACAM1, CASP1, NLRP1, IDO1, TGM2, C3, IFIT1, SOCS1, GPRC5B, IFI16, CREB3L3, DUSP10, MUC12, DHX58, CASP4, CX3CL1, BIRC3, NFKBIZ, DDX58, IL12RB1, CCN3, TNFAIP3, SERPINE1, NT5E, IL18, IL23A, ANXA1, NUPR1, ITGA2, IL1RL1, IL1R1, MEFV, IFNGR1, IL6, STING1, GPX1, PSMB10, RAET1E, PLCG2, TNIP1, ERAP1, MGLL, CEBPB, MAPKBP1, ESR1, CYLD, MAP3K7, BCL6, C1QTNF12, OSMR, USP18, EP300, MUC16, PLSCR1, NPAS2, GRN,…
GO_REGULATION_OF_HUMORAL_IMMUNE_RESPONSE	0.00134409	0.0226644	0.45506	0.658175	1.82917	23	C3, C4BPA, C1S, CD59, VTN, PROS1, CFI
GO_ACUTE_INFLAMMATORY_RESPONSE	0.000670036	0.0133377	0.477271	0.579547	1.83036	43	SAA2, C3, CREB3L3, NUPR1, FN1, IL6, ICAM1, APOL2, IL6R, CEBPB, OSMR, PLSCR1, IL20RB, ACVR1, STAT3, ZP3, F3
GO_ARACHIDONIC_ACID_METABOLIC_PROCESS	0.00117723	0.0204133	0.45506	0.66687	1.83365	22	ALOX12B, ALOXE3, CYP4F12, PLA2G4C, PTGDS, GPX1, MGLL, CYP2S1, PLA2G4A
GO_REGULATION_OF_NEUTROPHIL_MIGRATION	0.00124977	0.0212412	0.45506	0.661522	1.83847	23	CD74, RIPOR2, IL23A, IL1R1, RAC2, EDN1, DAPK2
GO_MONONUCLEAR_CELL_DIFFERENTIATION	0.00107612	0.0191246	0.45506	0.6689	1.83923	22	CD74, CSF2, IFI16, IL34, ZFP36L1, JUN
GO_POSITIVE_REGULATION_OF_EPITHELIAL_CELL_DIFFERENTIATION	0.000834897	0.0157527	0.477271	0.595104	1.84065	38	ZBED2, PLAAT4, ACVRL1, FGF2, SERPINE1, PAX8, LIF, CD24, VDR, SFN, FOXN1, ETV2, BAD, NCOA3
GO_REGULATION_OF_PEPTIDASE_ACTIVITY	7.25e-07	5.86e-05	0.659444	0.439411	1.84173	256	CASP1, NLRP1, CARD16, SERPINB7, C3, PI3, IFI16, CLDN4, BIRC3, LXN, ANXA8, SERPINE1, FAS, PMAIP1, IFI6, FN1, SPINK13, SPOCK1, SERPINE2, MEFV, ANXA8L1, TIMP4, GPX1, ECM1, SERPINB8, CD44, ANXA2, TIMP3, SLPI, CCN1, TFPI, SERPINB5, CRYAB, CTSD, VTN, SPOCK2, PROS1, CFLAR, PICALM, RFFL, PML, SPINK6, GRN, ASPH, VSIR, BIRC2, SFN, CAST, SPINT1, NDUFA13, COL4A3, TBC1D10A, PLAUR, STAT3, BAD, TNFAIP8, BCL10, …
GO_REGULATION_OF_LEUKOCYTE_MIGRATION	6.95e-05	0.00239997	0.538434	0.497794	1.84592	101	CD74, RIPOR2, PTAFR, IL34, CX3CL1, CCL28, CCN3, SERPINE1, ADTRP, IL23A, PTK2, ANXA1, BDKRB1, DOCK8, ITGA2, IL1R1, RAC2, IL6, ICAM1, EDN1, ECM1, IL6R, MMP14, S100A14, FUT4, DAPK2, CCL2
GO_POSITIVE_REGULATION_OF_NEUTROPHIL_MIGRATION	0.000887661	0.0164582	0.477271	0.688864	1.84631	20	CD74, RIPOR2, IL23A, IL1R1, RAC2, EDN1, DAPK2
GO_REGULATION_OF_VIRAL_GENOME_REPLICATION	0.000102421	0.00317877	0.538434	0.525755	1.8505	76	OAS2, OASL, IFIT1, IFIT5, IFI16, ISG15, ISG20, ZC3HAV1, CCNK, OAS1, SLPI, TNIP1, PARP10, PABPC1, APOBEC3H, FBXL2, PLSCR1, TRIM38, PPIA, IFITM3, OAS3, BST2, HSPA8, IFITM2, PPID
GO_I_KAPPAB_KINASE_NF_KAPPAB_SIGNALING	2.26e-06	0.000151079	0.627257	0.451085	1.85236	205	CASP1, CARD16, CD74, TRIM22, TRAF1, APOL3, TGM2, INAVA, GPRC5B, IFIT5, CX3CL1, BIRC3, TNFAIP3, IRAK2, LURAP1L, PLK2, ECM1, TNIP1, MAPKBP1, ESR1, MAP3K7, SQSTM1, NKIRAS2, CFLAR, NDFIP2, TRIM21, AVPR2, RELB, AZI2, NKIRAS1, TAB3, BIRC2, NFKBIA, SPHK2, OPTN, STAT1, ROR1, ZFAND6, HMOX1, TRIM14, USP10, RHOC, TRIM38, LTBR, SHARPIN, HSPB1, BCL10, CASP8, JMJD8, LGALS1, BST2, RIPK2, IKBKE, TNFRSF1A, TRIML2
GO_CELLULAR_RESPONSE_TO_BIOTIC_STIMULUS	2.67e-05	0.00110848	0.57561	0.484891	1.8529	124	CASP1, CARD16, CD180, ANKRD1, CD274, CSF2, PTAFR, ABCA1, CX3CL1, TNFAIP3, IRAK2, SERPINE1, IL18, ZFP36, IL6, ICAM1, TFPI, CEBPB, CAPN2, CCL2, LDOC1, CXCL2
GO_T_CELL_MEDIATED_IMMUNITY	0.000240787	0.00625114	0.518848	0.565946	1.8539	52	CEACAM1, MYO1G, IL7R, IL12RB1, IL18, IL23A, IL1R1, IL6, ICAM1, MR1, SLC11A1, MAP3K7, B2M, IL20RB, HLA-A, BTN3A3, ZP3, CD70
GO_POSITIVE_REGULATION_OF_PHAGOCYTOSIS	0.000710119	0.0138878	0.477271	0.610685	1.85563	35	IL2RG, C3, DOCK2, ITGA2, SLC11A1, CCL2, RAB31, IL15RA, LYAR, IL15, RAP1A, CALR, CD47, PPARG
GO_REGULATION_OF_SYNCYTIUM_FORMATION_BY_PLASMA_MEMBRANE_FUSION	0.000305737	0.00746711	0.498493	0.822995	1.86051	11	RIPOR2, GDF15, IL4R, CAPN2, CFLAR, RAPGEF3, EHD2
GO_REGULATION_OF_RESPONSE_TO_EXTERNAL_STIMULUS	1.25e-11	2.99e-09	0.875325	0.418736	1.86496	550	CEACAM1, GP1BA, CASP1, NLRP1, CARD16, CD180, CD74, IDO1, TGM2, C3, RIPOR2, C1QTNF1, IFIT1, SOCS1, GPRC5B, IFI16, IL34, CREB3L3, DUSP10, MUC12, DHX58, CASP4, CX3CL1, KIAA0319, PLXNA4, BIRC3, NFKBIZ, CD34, DDX58, IL12RB1, FGF2, CCN3, TNFAIP3, SERPINE1, NT5E, ADTRP, IL18, IL23A, PTK2, ANXA1, NUPR1, ITGA2, IL1RL1, IL1R1, SERPINE2, MEFV, RAC2, IFNGR1, TSPAN8, IL6, EDN1, STING1, GPX1, PSMB10, SEMA3C, A…
GO_REGULATION_OF_ADAPTIVE_IMMUNE_RESPONSE	0.000105598	0.00325378	0.538434	0.510558	1.86622	92	CEACAM1, C3, CD274, C4BPA, DUSP10, IL7R, NFKBIZ, IL12RB1, TNFAIP3, IL18, IL23A, ANXA1, IL1RL1, IL1R1, IL6, MR1, SLC11A1, IL4R, MAP3K7, BCL6, B2M
GO_PROSTANOID_METABOLIC_PROCESS	0.000816122	0.0156047	0.477271	0.679025	1.86707	22	CD74, ANXA1, EDN1, PTGDS, CYP2S1, LYPLA2, PLA2G4A, CES2, TNFRSF1A
GO_NEGATIVE_REGULATION_OF_ANTIGEN_RECEPTOR_MEDIATED_SIGNALING_PATHWAY	0.000667565	0.0133377	0.477271	0.726552	1.87015	17	CEACAM1, UBASH3A, BTN2A2, LPXN
GO_POSITIVE_REGULATION_OF_VASCULATURE_DEVELOPMENT	3.98e-05	0.00150937	0.557332	0.501934	1.87067	107	CEACAM1, SERPINB7, C3, SOD2, ACVRL1, CX3CL1, CD34, FGF2, SERPINE1, ADM, ANXA1, ANGPTL4, DDAH1, ITGA5, PLK2, ECM1, IL6R, ERAP1, LRG1, TGFBR2, RRAS, CFLAR, SRPX2, RAPGEF3, ITGB1, GRN, ANXA3, HMOX1, SIRT6, ETS1, S100A1, STAT3, HYAL1, HSPB1, F3, RAPGEF2, JMJD8
GO_T_HELPER_1_TYPE_IMMUNE_RESPONSE	0.000567518	0.0116807	0.477271	0.689967	1.87332	21	EBI3, IL12RB1, IL18, IL23A, ANXA1, IL1RL1, IL1R1, SLC11A1, IL4R, RELB, PLA2G4A
GO_PROSTANOID_BIOSYNTHETIC_PROCESS	0.000340512	0.00801326	0.498493	0.78845	1.87437	13	CD74, ANXA1, EDN1, PTGDS, PLA2G4A
GO_INTERLEUKIN_10_PRODUCTION	0.000546276	0.0114132	0.477271	0.667239	1.87537	25	IDO1, CD274, INAVA, ISG15, CD34, IL23A, IL6, VSIR, IL20RB, TNFRSF21, STAT3
GO_LEUKOCYTE_CHEMOTAXIS	4.58e-05	0.00166265	0.557332	0.506572	1.87817	100	CCL22, CD74, TGFB2, RIPOR2, IL34, CX3CL1, HRH1, CCN3, SERPINE1, IL23A, PTK2, ANXA1, RAC2, IL6, EDN1, HSD3B7, ITGA1, IL6R, S100A14, DAPK2, CCL2, CXCL2, TRPM2, WNK1, PDE4B, SBDS, IL17RC, CALR, LYN, PTK2B, LGALS3, CXCL3, SRP54, LYST, CXADR, VAV3
GO_RESPONSE_TO_INTERFERON_BETA	0.000516259	0.0109462	0.477271	0.692678	1.88068	21	IFI16, STING1, CAPN2, PLSCR1, STAT1, NDUFA13, IFITM3, IRF1, BST2, IFITM2, IKBKE
GO_TRANSFORMING_GROWTH_FACTOR_BETA_PRODUCTION	0.000902834	0.0166674	0.477271	0.663956	1.8808	26	SERPINB7, TGFB2, LUM, CDH3, CX3CL1, CD34, CD24
GO_HOMOPHILIC_CELL_ADHESION_VIA_PLASMA_MEMBRANE_ADHESION_MOLECULES	0.000300615	0.00739963	0.498493	0.58189	1.8808	49	CEACAM1, ROBO4, IGFN1, CDHR4, CDH16, CDH3, NECTIN4, PCDH12, PCDH7, SDK2, ITGB1, PALLD, AMIGO2, DSC2, PLXNB3, PECAM1, MPZL2, MYPN, PCDH1
GO_ADAPTIVE_IMMUNE_RESPONSE_BASED_ON_SOMATIC_RECOMBINATION_OF_IMMUNE_RECEPTORS_BUILT_FROM_IMMUNOGLOBULIN_SUPERFAMILY_DOMAINS	1.62e-05	0.000739101	0.57561	0.490583	1.8828	133	CEACAM1, CD74, MYO1G, C3, CD274, C4BPA, IL7R, EBI3, NFKBIZ, C1S, IL12RB1, TNFAIP3, IL18, IL23A, ANXA1, IL1RL1, IL1R1, IL6, ICAM1, MR1, SLC11A1, IL4R, GCNT3, MAP3K7, BCL6, NFKB2, CFI, B2M, RELB, IL20RB, HLA-A, PLA2G4A, SUPT6H, STAT3, BTN3A3, BCL10, ZP3, CD70, RORC, RIPK2, PKN1, STX7
GO_CYTOKINE_PRODUCTION_INVOLVED_IN_IMMUNE_RESPONSE	0.000193649	0.00538572	0.518848	0.572583	1.88435	53	CD74, TGFB2, INAVA, GPRC5B, DDX58, IL18, IL1R1, IL6, MR1, SLC11A1, MAP3K7, BCL6, B2M, SPHK2, HMOX1, HLA-A
GO_REGULATION_OF_T_CELL_MEDIATED_CYTOTOXICITY	0.000278248	0.00701021	0.498493	0.7942	1.88804	13	CEACAM1, IL7R, IL12RB1, IL23A, MR1, B2M, HLA-A
GO_RESPIRATORY_BURST	0.000688355	0.013524	0.477271	0.715266	1.89065	19	NCF2, DUSP10, RAC2, SLC11A1, CD24, GRN
GO_LEUKOCYTE_MIGRATION	1.25e-06	8.93e-05	0.643552	0.461182	1.89591	213	CEACAM1, CCL22, CD74, TGFB2, MYO1G, RIPOR2, SLC7A7, PTAFR, IL34, PSG1, CX3CL1, CCL28, CD34, HRH1, CCN3, SERPINE1, ADTRP, OLR1, IL23A, PTK2, ANXA1, SELPLG, BDKRB1, DOCK8, ITGA2, FN1, IL1R1, RAC2, ITGA5, IL6, ICAM1, EDN1, HSD3B7, ECM1, ITGA1, CD44, IL6R, MMP14, S100A14, FUT4, PROS1, DAPK2, CCL2, ITGB1, CXCL2, VPREB3, ITGA3, SDC4, TRPM2, HMOX1, PPIA, WNK1, PECAM1, LRCH1, MYH9, CD177, CD58, ZP3, PDE4…
GO_RETINOL_METABOLIC_PROCESS	0.000656887	0.0132087	0.477271	0.717553	1.89669	19	AKR1B15, AKR1B10, RDH16, SDR16C5, CYP3A5, PLB1
GO_REGULATION_OF_TUMOR_NECROSIS_FACTOR_MEDIATED_SIGNALING_PATHWAY	0.000337015	0.00797478	0.498493	0.60057	1.89676	43	CASP1, CARD16, TRAF1, CASP4, BIRC3, TNFAIP3, CLIP3, CYLD, RFFL, BIRC2, SHARPIN, CASP8, PTPN2, TNFRSF1A
GO_RESPONSE_TO_INTERLEUKIN_7	0.000964028	0.0175699	0.477271	0.640386	1.89731	30	CRLF2, IL2RG, H3C6, SOCS1, IL7R, H3C2, H3C10
GO_REGULATION_OF_TYPE_2_IMMUNE_RESPONSE	0.000569989	0.0116807	0.477271	0.743753	1.89832	16	CD74, IDO1, IL18, ANXA1, IL6, ECM1, IL4R, BCL6
GO_PEPTIDE_CROSS_LINKING	0.00023155	0.0061598	0.518848	0.798843	1.89908	13	TGM2, PI3, DCN, ANXA1, FN1, SPOCK2
GO_CYTOKINE_SECRETION	0.000132239	0.0038793	0.518848	0.598498	1.89959	45	IFIH1, SOCS1, CX3CL1, BTN2A2, CD34, DDX58, FN1, IL1RL1, IFNGR1, IL6, IL4R, SRGN, SPHK2, BTN3A1
GO_COMPLEMENT_ACTIVATION	0.000358718	0.00826015	0.498493	0.708821	1.8998	20	C3, C4BPA, C1S, CD59, VTN, PROS1, CFI
GO_DEFENSE_RESPONSE_TO_GRAM_NEGATIVE_BACTERIUM	0.000347449	0.00807388	0.498493	0.709249	1.90095	20	SERPINE1, IL23A, H2BC12, IL6, MR1, SLC11A1, IL6R, SSC5D, OPTN, IL22RA1, ROMO1, DROSHA
GO_INTERLEUKIN_7_MEDIATED_SIGNALING_PATHWAY	0.000562486	0.0116383	0.477271	0.721361	1.90676	19	CRLF2, IL2RG, H3C6, SOCS1, IL7R, H3C2, H3C10
GO_LYMPHOCYTE_MIGRATION	0.000672644	0.0133377	0.477271	0.613005	1.90691	40	CCL22, MYO1G, RIPOR2, CX3CL1, ADTRP, DOCK8, ICAM1, HSD3B7, ECM1, CCL2, WNK1, LRCH1
GO_NEGATIVE_REGULATION_OF_INTERLEUKIN_1_PRODUCTION	0.00024627	0.00635406	0.498493	0.823403	1.91239	12	CEACAM1, CARD16, CX3CL1, TNFAIP3, MEFV
GO_REGULATION_OF_T_CELL_MEDIATED_IMMUNITY	0.000530066	0.0111836	0.477271	0.631419	1.91382	34	CEACAM1, IL7R, IL12RB1, IL18, IL23A, IL1R1, IL6, MR1, MAP3K7, B2M, IL20RB, HLA-A, ZP3, STX7
GO_POSITIVE_REGULATION_OF_RESPONSE_TO_CYTOKINE_STIMULUS	0.00038207	0.0087043	0.498493	0.638045	1.9213	33	CASP1, CD74, IFIH1, CASP4, DDX58, IL1R1, EDN1
GO_WOUND_HEALING	6.87e-09	9.81e-07	0.761461	0.45178	1.92661	311	CEACAM1, GP1BA, TGFB2, VANGL2, CLDN1, C1QTNF1, NRG1, H3C6, CDH3, DCN, DUSP10, CLDN4, ACVRL1, CX3CL1, CD34, ANXA8, FGF2, ELK3, TNFAIP3, SERPINE1, ADTRP, MYLK, PTK2, ANXA1, DOCK8, ITGA2, FN1, H3C2, SERPINE2, PEAR1, P2RX6, TSPAN8, ITGA5, IL6, EDN1, GPX1, SLC11A1, MYL9, ARHGAP24, CD44, ANXA2, CCN1, PLCG2, TFPI, CD59, NFE2, IRF2, VTN, UBASH3B, PROS1, TGFBR2, CFLAR, TPM1, H3C10, PROCR, ITGB1, PLSCR1, N…
GO_EXTRACELLULAR_STRUCTURE_ORGANIZATION	5.18e-07	4.44e-05	0.659444	0.46896	1.92789	213	MMP2, TGFB2, CTSS, COL17A1, LUM, MMP19, DCN, CCDC80, COL8A1, COL13A1, NPHS1, MARCOL, LAMC2, MMP7, FGF2, SERPINE1, ADTRP, PTK2, VIT, ITGA2, FN1, ITGA5, IL6, ICAM1, P3H4, ITGA1, CD44, ANXA2, COL16A1, CCN1, SERPINB5, MMP14, VTN, SPOCK2, NFKB2, CAPN2, COL9A2, CFLAR, MMP24, FBN1, LAMB3, MFAP5, ITGB1, APBB2, PHLDB2, ITGA3, SPINT1, HAS3, COL27A1, COL4A3, ETS1, THSD4, FSCN1, PECAM1, ADAMTS10, RB1, DDR2, …
GO_REGULATION_OF_INFLAMMATORY_RESPONSE	1.67e-06	0.000115378	0.643552	0.481068	1.92931	173	CASP1, NLRP1, IDO1, TGM2, C3, GPRC5B, CREB3L3, DUSP10, CASP4, CX3CL1, BIRC3, NFKBIZ, CCN3, TNFAIP3, SERPINE1, NT5E, IL18, IL23A, ANXA1, NUPR1, ITGA2, IL1RL1, IL1R1, MEFV, IL6, STING1, GPX1, TNIP1, MGLL, CEBPB, ESR1, CYLD, BCL6, C1QTNF12, OSMR, USP18, GRN, EGFR, BIRC2, NFKBIA, NEAT1, PSMA6, IL20RB, ETS1, LDLR, STAT3, SHARPIN, RB1, SBNO2, ZP3, DROSHA, IL15, PTPN2, TNFRSF1A, IL17RC, LYN
GO_ICOSANOID_METABOLIC_PROCESS	0.000107495	0.00328857	0.538434	0.606244	1.93653	47	CD74, ALOX12B, ALOXE3, GGT5, CYP4F12, PLA2G4C, ANXA1, EDN1, PTGDS, GPX1, MGLL, ALOX5AP, CYP2S1, LYPLA2, PLA2G4A, CES2
GO_LIPOPOLYSACCHARIDE_MEDIATED_SIGNALING_PATHWAY	0.00018707	0.00523673	0.518848	0.638264	1.93943	35	CARD16, CD180, PTAFR, CX3CL1, TNFAIP3, IRAK2, IL18, CCL2, NFKBIA
GO_RESPONSE_TO_VIRUS	1.12e-07	1.19e-05	0.704976	0.470382	1.94581	222	CCL22, OAS2, RTP4, TRIM22, IFIT3, OASL, IFIT1, IFIT2, IFIH1, IFI44, IFIT5, IFI16, ISG15, ISG20, DHX58, GBP3, BIRC3, DDX58, IL12RB1, TNFAIP3, IL23A, PMAIP1, IFI6, FOSL1, IFNGR1, IL6, STING1, ZC3HAV1, OAS1, IRF2, APOBEC3H, MLKL, PML, BCL2L1, PLSCR1, BIRC2, STAT1, DTX3L, EXOC1, EXOSC4, TRIM38, IFITM3, HYAL1, ABCE1, OAS3, HSPB1, MST1R, IRF1, NPC2, BST2, BNIP3L, IFITM2, IL15, IKBKE, HYAL3
GO_ICOSANOID_BIOSYNTHETIC_PROCESS	0.000171002	0.00488268	0.518848	0.727176	1.949	20	CD74, GGT5, ANXA1, EDN1, PTGDS, ALOX5AP, PLA2G4A
GO_UNSATURATED_FATTY_ACID_METABOLIC_PROCESS	7.34e-05	0.00245755	0.538434	0.593467	1.95308	53	CD74, ALOX12B, ALOXE3, CYP4F12, PLA2G4C, ANXA1, GSTM2, EDN1, PTGDS, GPX1, MGLL, ALOX5AP, CYP2S1, FADS3, LYPLA2, PLA2G4A, CES2
GO_DEFENSE_RESPONSE_TO_BACTERIUM	3.97e-05	0.00150937	0.557332	0.562841	1.95507	73	GBP4, NLRP1, PI3, ISG15, SERPINE1, IL23A, H2BC12, IL6, MR1, SLC11A1, H2BC4, SLPI, IL6R, SSC5D, CEBPB, MAPKBP1, S100A14, H2BC21, GRN, OPTN, ANXA3, IL22RA1, HLA-A, ROMO1, DROSHA, EPHA2, H2BC8, RIPK2, TNFRSF1A, ZG16, LYST, PLAC8, ANKRD17, RAB1A, TMF1, BCL3, SHC1, LCN2, TIRAP
GO_COLLAGEN_METABOLIC_PROCESS	7.47e-05	0.00248105	0.538434	0.582303	1.95662	60	SERPINB7, MMP2, CTSS, MMP19, COL13A1, MMP7, ITGA2, IL6, P3H4, CYGB, MMP14, CTSD, MMP24, ITGB1, VSIR, CTSB, VIM, CCN2, COL5A1, RAP1A, SUCO, TNS2
GO_ADAPTIVE_IMMUNE_RESPONSE	7.04e-07	5.86e-05	0.659444	0.486945	1.95807	175	CEACAM1, CD74, CTSS, MYO1G, C3, CD274, ADGRE1, C4BPA, DUSP10, IL7R, EBI3, PAG1, NFKBIZ, C1S, IL12RB1, TNFAIP3, IL18, IL23A, ANXA1, IL1RL1, IL1R1, PRDM1, IL6, ICAM1, MR1, LAT2, SLC11A1, ERAP1, IL4R, GCNT3, MAP3K7, BCL6, NFKB2, CFI, B2M, RELB, BTN3A1, IL20RB, MARCHF8, HLA-A, TNFRSF21, PLA2G4A, SUPT6H, STAT3, BTN3A3, MCOLN1, BCL10, IRF1, ZP3, CD70, RORC, RIPK2, PKN1, STX7, PRR7, LYN
GO_REGULATION_OF_RESPONSE_TO_WOUNDING	1.64e-05	0.000739101	0.57561	0.532547	1.96541	97	CEACAM1, GP1BA, CLDN1, C1QTNF1, DUSP10, CLDN4, KIAA0319, CD34, FGF2, TNFAIP3, SERPINE1, ADTRP, MYLK, PTK2, ANXA1, SERPINE2, TSPAN8, EDN1, ANXA2, TFPI, VTN, UBASH3B, PROS1, ITGB1, GRN, PHLDB2, PLA2G4A, PLAUR, TNFRSF12A, MYH9
GO_CELLULAR_RESPONSE_TO_MOLECULE_OF_BACTERIAL_ORIGIN	1.01e-05	0.000547299	0.593325	0.532368	1.97224	104	CASP1, CARD16, CD180, ANKRD1, CD274, CSF2, PTAFR, ABCA1, CX3CL1, TNFAIP3, IRAK2, SERPINE1, IL18, ZFP36, IL6, ICAM1, TFPI, CEBPB, CAPN2, CCL2, LDOC1, CXCL2
GO_LEUKOCYTE_CELL_CELL_ADHESION	3.5e-07	3.19e-05	0.674963	0.490166	1.97928	180	CEACAM1, CD74, IDO1, CD274, RIPOR2, SOCS1, PTAFR, DUSP10, IL7R, EBI3, BTN2A2, PAG1, CCL28, NFKBIZ, IL12RB1, NT5E, ADTRP, OLR1, IL18, IL23A, ANXA1, SELPLG, DOCK8, GPNMB, RAC2, ITGA5, IL6, ICAM1, CD44, TNIP1, IL4R, CEBPB, CD24, FUT4, CERCAM, CYLD, BCL6, TGFBR2, CCL2, ITGB1, SOCS6, VSIR, CD276, SDC4, IL20RB, ETS1, WNK1, HLA-A, TNFRSF21, PECAM1, NCK1, CD177, BAD, BCL10, IRF1, ZP3, SOX13, CD70, LGALS1…
GO_REGULATION_OF_RESPONSE_TO_CYTOKINE_STIMULUS	2.5e-06	0.000164872	0.627257	0.52493	1.98583	116	CASP1, CARD16, CD74, TRAF1, IFIH1, SOCS1, CASP4, BIRC3, DDX58, TNFAIP3, IRAK2, IL1R1, IFNGR1, IL6, EDN1, CLIP3, ECM1, CD24, CYLD, USP18, RFFL, PTPN1, BIRC2, STAT1, PIAS1, NR1H2, SHARPIN, ABCE1, CASP8, RIPK2, PTPN2, IKBKE, TNFRSF1A, RUNX1, SOCS3, RNF113A, PPARG, WNT5A, SPATA2, NLRC5
GO_MONOCYTE_CHEMOTAXIS	0.00011653	0.00351478	0.538434	0.724561	1.99228	22	CCL22, CX3CL1, CCN3, SERPINE1, ANXA1, IL6, IL6R, S100A14, CCL2
GO_MYELOID_LEUKOCYTE_MIGRATION	8.66e-06	0.000481532	0.593325	0.540311	1.99406	97	CCL22, CD74, TGFB2, RIPOR2, IL34, CX3CL1, HRH1, CCN3, SERPINE1, IL23A, PTK2, ANXA1, IL1R1, RAC2, IL6, EDN1, ITGA1, IL6R, MMP14, S100A14, DAPK2, CCL2, CXCL2, PECAM1, CD177, PDE4B, IL17RC, LYN, PTK2B, LGALS3, CXCL3, CD47, SRP54, CXADR, VAV3, PDGFB, PTGER4
GO_REGULATION_OF_COAGULATION	3.93e-05	0.00150937	0.557332	0.626072	1.99987	47	CEACAM1, GP1BA, C1QTNF1, CD34, SERPINE1, ADTRP, SERPINE2, TSPAN8, EDN1, ANXA2, TFPI, VTN, UBASH3B, PROS1, PROCR
GO_RESPONSE_TO_TYPE_I_INTERFERON	3.2e-05	0.00127463	0.557332	0.595589	2.00126	60	OAS2, IFIT3, OASL, IFIT1, IFIT2, ISG15, ISG20, IFI6, OAS1, IRF2, IFI35, USP18, PTPN1, STAT1, SP100, HLA-A, IFITM3, ABCE1, OAS3, IRF1, BST2, IFITM2, PTPN2, IKBKE
GO_NEUTROPHIL_CHEMOTAXIS	4.07e-05	0.00153058	0.557332	0.639823	2.00196	42	CCL22, CD74, TGFB2, RIPOR2, CX3CL1, IL23A, RAC2, EDN1, ITGA1, DAPK2, CCL2, CXCL2
GO_CELL_CELL_ADHESION	1.1e-12	3.37e-10	0.91012	0.460398	2.01328	423	CEACAM1, GP1BA, CD74, ROBO4, IDO1, TGFB2, IGFN1, CD274, CLDN1, RIPOR2, CDHR4, C1QTNF1, CDH16, SOCS1, CDH3, PTAFR, DUSP10, CLDN4, IL7R, CX3CL1, EBI3, BTN2A2, PAG1, CCL28, COL13A1, NFKBIZ, NPHS1, CD34, NECTIN4, TENM2, IL12RB1, CCN3, NT5E, ADTRP, OLR1, IL18, IL23A, PTK2, ANXA1, SELPLG, DOCK8, FN1, MPZ, GPNMB, SERPINE2, PEAR1, RAC2, ITGA5, IL6, PCDH12, ICAM1, ZFP36L1, SERPINB8, MYL9, PCDH7, CD44, ANX…
GO_NEUTROPHIL_MIGRATION	2.48e-05	0.00103931	0.57561	0.616253	2.01869	52	CCL22, CD74, TGFB2, RIPOR2, CX3CL1, IL23A, IL1R1, RAC2, EDN1, ITGA1, DAPK2, CCL2, CXCL2, PECAM1, CD177, PDE4B, LGALS3, CXCL3, SRP54, CXADR, VAV3
GO_CYTOKINE_PRODUCTION	1.2e-12	3.43e-10	0.91012	0.462734	2.024	418	CEACAM1, CASP1, NLRP1, CARD16, CRLF2, CD74, SERPINB7, IDO1, TGFB2, NFAM1, C3, CD274, CSF2, UBASH3A, INAVA, LUM, RAB7B, IFIH1, SOCS1, GPRC5B, CDH3, PTAFR, IFI16, ISG15, DHX58, TNFRSF8, ABCA1, CX3CL1, BIRC3, EBI3, BTN2A2, CD34, DDX58, IL12RB1, TNFAIP3, SERPINE1, IL18, IL23A, ANXA1, UBA7, FN1, IL1RL1, ZFP36, IL1R1, GPNMB, MEFV, IFNGR1, IL6, MR1, STING1, SLC11A1, PLCG2, IL6R, SSC5D, ZBTB20, IL4R, SRG…
GO_NEGATIVE_REGULATION_OF_VIRAL_LIFE_CYCLE	2.28e-05	0.000968855	0.57561	0.615886	2.02584	54	OAS2, OASL, IFIT1, IFIT5, IFI16, ISG15, ISG20, ZC3HAV1, CCNK, OAS1, SLPI, TNIP1, PARP10, APOBEC3H, PML, TRIM21, PLSCR1
GO_INFLAMMATORY_RESPONSE	3.95e-11	8.9e-09	0.851339	0.472836	2.03285	336	SAA2, CCL22, CASP1, NLRP1, CD180, IDO1, NFAM1, APOL3, TGM2, C3, GGT5, GPRC5B, PTAFR, IFI16, IL34, CREB3L3, DUSP10, CASP4, CX3CL1, BIRC3, NFKBIZ, LXN, BDKRB2, HRH1, CCN3, TNFAIP3, IRAK2, SERPINE1, ADM, IGFBP4, NT5E, PLA2G4C, OLR1, IL18, IL23A, ANXA1, BDKRB1, KRT16, NUPR1, ITGA2, FN1, IL1RL1, IL1R1, MEFV, IFNGR1, IL6, ICAM1, APOL2, STING1, GPX1, SLC11A1, ECM1, CD44, IL6R, TNIP1, MGLL, IL4R, CEBPB, …
GO_MULTI_MULTICELLULAR_ORGANISM_PROCESS	3.07e-07	2.98e-05	0.674963	0.531855	2.03627	130	MMP2, IDO1, TEKT3, PSG4, PSG2, PSG5, PTAFR, CLDN4, PSG1, MMP7, ADM, PLA2G4C, ITGA2, FOSL1, DDO, SERPINE2, PRDM1, ITGA5, EDN1, APOL2, PSG9, COL16A1, LIF, JUNB, RGS2, GIP, ESR1, VDR, CAPN2, TGFBR2, EPOR, LDOC1, VMP1, ITGA3, SPHK2, ARHGDIB, CTSB, ETS1
GO_RESPONSE_TO_CYTOKINE	6.17e-19	5.29e-16	1.12391	0.450008	2.03867	708	CEACAM1, CCL22, GBP4, CASP1, OAS2, CARD16, CRLF2, CD74, MMP2, LAPTM5, ANKRD1, TRIM22, TRAF1, IL2RG, CD274, CLDN1, RIPOR2, CSF2, IFIT3, OASL, TNFRSF9, IFIT1, IFIT2, RAB7B, IFIH1, H3C6, GGT5, SOCS1, PTAFR, IFI16, ISG15, IL34, SOD2, ISG20, TNFRSF8, IL7R, GBP3, CASP4, CX3CL1, GLDC, BIRC3, EBI3, DDX58, IL12RB1, FGF2, TNFAIP3, IRAK2, FAS, IL18, MME, IL23A, ANXA1, SELPLG, IFI6, DOCK8, FN1, MT2A, IL1RL1,…
GO_NEGATIVE_REGULATION_OF_CYTOKINE_PRODUCTION	3.14e-07	2.99e-05	0.674963	0.522342	2.03892	146	CEACAM1, CARD16, IDO1, TGFB2, CD274, IFIH1, CDH3, ISG15, DHX58, CX3CL1, BTN2A2, CD34, DDX58, TNFAIP3, IL23A, ANXA1, UBA7, FN1, IL1RL1, ZFP36, GPNMB, MEFV, IL6, SLC11A1, SSC5D, SRGN, CD24, MAPKBP1, CYLD, BCL6
GO_NEGATIVE_REGULATION_OF_VIRAL_PROCESS	1.39e-05	0.000665622	0.593325	0.590682	2.03966	68	OAS2, OASL, IFIT1, IFIT5, IFI16, ISG15, ISG20, ZFP36, POU2F3, ZC3HAV1, CCNK, OAS1, SLPI, TNIP1, JUN, PARP10, APOBEC3H, PML, TRIM21, PLSCR1, STAT1, TRIM14, IFITM3
GO_REGULATION_OF_LIPOPOLYSACCHARIDE_MEDIATED_SIGNALING_PATHWAY	1.76e-05	0.000784786	0.57561	0.827316	2.04153	15	CARD16, CD180, CX3CL1, TNFAIP3
GO_GRANULOCYTE_MIGRATION	6.7e-06	0.000388052	0.610527	0.58874	2.04155	70	CCL22, CD74, TGFB2, RIPOR2, IL34, CX3CL1, HRH1, IL23A, PTK2, ANXA1, IL1R1, RAC2, EDN1, ITGA1, S100A14, DAPK2, CCL2, CXCL2
GO_DEFENSE_RESPONSE_TO_VIRUS	1.65e-07	1.72e-05	0.690132	0.51362	2.04342	165	OAS2, RTP4, TRIM22, IFIT3, OASL, IFIT1, IFIT2, IFIH1, IFIT5, IFI16, ISG15, ISG20, DHX58, GBP3, BIRC3, DDX58, IL12RB1, TNFAIP3, IL23A, PMAIP1, IFI6, IL6, STING1, ZC3HAV1, OAS1, IRF2, APOBEC3H, MLKL, PML, BCL2L1, PLSCR1, BIRC2, STAT1, DTX3L, EXOC1, EXOSC4, TRIM38, IFITM3, ABCE1, OAS3, IRF1, BST2, BNIP3L, IFITM2, IL15
GO_INTERFERON_GAMMA_MEDIATED_SIGNALING_PATHWAY	1.17e-05	0.000620652	0.593325	0.643669	2.05608	47	OAS2, TRIM22, OASL, SOCS1, PTAFR, MT2A, IFNGR1, ICAM1, CD44, OAS1, IRF2, B2M, PML, TRIM21, STAT1, SP100, TRIM38, HLA-A, PIAS1, NR1H2, OAS3, IRF1, PTPN2, SOCS3, CAMK2D, PPARG, NMI, NLRC5
GO_GRANULOCYTE_CHEMOTAXIS	6.54e-06	0.000383642	0.610527	0.61633	2.05972	59	CCL22, CD74, TGFB2, RIPOR2, IL34, CX3CL1, HRH1, IL23A, PTK2, ANXA1, RAC2, EDN1, ITGA1, S100A14, DAPK2, CCL2, CXCL2
GO_NEGATIVE_REGULATION_OF_RESPONSE_TO_WOUNDING	1.25e-05	0.000632123	0.593325	0.637278	2.05983	49	CEACAM1, GP1BA, C1QTNF1, DUSP10, KIAA0319, CD34, FGF2, SERPINE1, ADTRP, SERPINE2, TSPAN8, EDN1, ANXA2, TFPI, VTN, UBASH3B, PROS1
GO_RESPONSE_TO_BIOTIC_STIMULUS	5.23e-20	1.12e-16	1.16018	0.452769	2.06344	756	CEACAM1, CCL22, GBP4, CASP1, OAS2, NLRP1, CARD16, CD180, IDO1, NCF2, ANKRD1, RTP4, TRIM22, BATF2, C3, CD274, CLDN1, PI3, CSF2, IFIT3, INAVA, OASL, IFIT1, IFIT2, RAB7B, IFIH1, GGT5, SOCS1, IFI44, IFIT5, PTAFR, IFI16, ISG15, IL34, DCN, C4BPA, ISG20, APOL1, CCDC80, DUSP10, MUC12, DHX58, ABCA1, GBP3, CASP4, CX3CL1, BIRC3, C1S, DDX58, IL12RB1, TNFAIP3, IRAK2, SERPINE1, ADM, IL18, IL23A, PTK2, ANXA1, P…
GO_UNSATURATED_FATTY_ACID_BIOSYNTHETIC_PROCESS	3.14e-05	0.00126938	0.557332	0.717544	2.06658	27	CD74, ALOX12B, ALOXE3, ANXA1, GSTM2, EDN1, PTGDS, ALOX5AP, FADS3, PLA2G4A
GO_CELL_CELL_ADHESION_VIA_PLASMA_MEMBRANE_ADHESION_MOLECULES	1.78e-06	0.000121082	0.643552	0.565924	2.06732	93	CEACAM1, ROBO4, TGFB2, IGFN1, CLDN1, CDHR4, CDH16, CDH3, CLDN4, CX3CL1, NECTIN4, TENM2, MPZ, ITGA5, PCDH12, ICAM1, PCDH7, SDK2, TGFBR2, MMP24, CD164, ITGB1, PALLD, AMIGO2, DSC2, KIFAP3, WNK1, ACVR1, PLXNB3, PECAM1, CLDN12, MPZL2, MYPN, PCDH1, CD177
GO_REGULATION_OF_WOUND_HEALING	1.2e-06	8.84e-05	0.643552	0.589743	2.08682	80	CEACAM1, GP1BA, CLDN1, C1QTNF1, DUSP10, CLDN4, CD34, FGF2, TNFAIP3, SERPINE1, ADTRP, MYLK, PTK2, ANXA1, SERPINE2, TSPAN8, EDN1, ANXA2, TFPI, VTN, UBASH3B, PROS1, ITGB1, PHLDB2, PLA2G4A, PLAUR, TNFRSF12A, MYH9
GO_COLLAGEN_CATABOLIC_PROCESS	2.21e-05	0.000944793	0.57561	0.751387	2.08822	23	MMP2, CTSS, MMP19, COL13A1, MMP7, MMP14, CTSD, MMP24, ITGB1, VSIR, CTSB
GO_NEGATIVE_REGULATION_OF_VIRAL_GENOME_REPLICATION	5.83e-06	0.000351677	0.610527	0.668457	2.09155	42	OAS2, OASL, IFIT1, IFIT5, IFI16, ISG15, ISG20, ZC3HAV1, CCNK, OAS1, SLPI, TNIP1, PARP10, APOBEC3H, PLSCR1
GO_NEGATIVE_REGULATION_OF_PEPTIDASE_ACTIVITY	4.36e-08	5.04e-06	0.719513	0.552582	2.10765	125	CARD16, SERPINB7, C3, PI3, IFI16, BIRC3, LXN, ANXA8, SERPINE1, IFI6, SPINK13, SPOCK1, SERPINE2, ANXA8L1, TIMP4, GPX1, ECM1, SERPINB8, CD44, ANXA2, TIMP3, SLPI, TFPI, SERPINB5, CRYAB, VTN, SPOCK2, PROS1, CFLAR, PICALM, RFFL, SPINK6, BIRC2, SFN, CAST, SPINT1, COL4A3
GO_DEFENSE_RESPONSE	6.21e-23	2.66e-19	1.2379	0.462212	2.11111	797	CEACAM1, SAA2, CCL22, GBP4, CASP1, OAS2, NLRP1, CD180, CD74, IDO1, NCF2, RTP4, NFAM1, TRIM22, BATF2, APOL3, TGM2, C3, CLDN1, PI3, IFIT3, INAVA, OASL, IFIT1, IFIT2, RAB7B, IFIH1, GGT5, SOCS1, GPRC5B, IFIT5, PTAFR, IFI16, ISG15, IL34, CREB3L3, C4BPA, ISG20, APOL1, DUSP10, MUC12, DHX58, GBP3, CASP4, CX3CL1, BIRC3, NFKBIZ, LXN, BDKRB2, C1S, HRH1, DDX58, IL12RB1, CCN3, TNFAIP3, IRAK2, SERPINE1, ADM, I…
GO_RESPONSE_TO_MOLECULE_OF_BACTERIAL_ORIGIN	5.12e-09	7.56e-07	0.761461	0.528272	2.12425	175	CASP1, CARD16, CD180, IDO1, ANKRD1, CD274, CLDN1, CSF2, INAVA, GGT5, PTAFR, DCN, DUSP10, ABCA1, CX3CL1, TNFAIP3, IRAK2, SERPINE1, ADM, IL18, BDKRB1, ZFP36, IL6, ICAM1, EDN1, TIMP4, SLC11A1, SLPI, PLCG2, SSC5D, TFPI, CEBPB, CD24, S100A14, MGST1, NFKB2, CAPN2, B2M, CCL2, LDOC1, CXCL2
GO_DEFENSE_RESPONSE_TO_OTHER_ORGANISM	5.95e-19	5.29e-16	1.12391	0.484126	2.15657	541	CEACAM1, CCL22, GBP4, CASP1, OAS2, NLRP1, CD180, NCF2, RTP4, TRIM22, BATF2, C3, CLDN1, PI3, IFIT3, INAVA, OASL, IFIT1, IFIT2, RAB7B, IFIH1, SOCS1, IFIT5, PTAFR, IFI16, ISG15, IL34, C4BPA, ISG20, APOL1, DUSP10, MUC12, DHX58, GBP3, CASP4, CX3CL1, BIRC3, C1S, DDX58, IL12RB1, TNFAIP3, SERPINE1, IL18, IL23A, PTK2, ANXA1, PMAIP1, IFI6, KRT16, MT2A, H2BC12, MEFV, PRDM1, IFNGR1, IL6, ICAM1, EDN1, MR1, ST…
GO_POSITIVE_REGULATION_OF_CYTOKINE_PRODUCTION	5.55e-11	1.19e-08	0.851339	0.523378	2.16668	236	CASP1, NLRP1, CRLF2, CD74, SERPINB7, IDO1, NFAM1, C3, CD274, CSF2, INAVA, LUM, RAB7B, IFIH1, GPRC5B, PTAFR, IFI16, DHX58, TNFRSF8, CX3CL1, BIRC3, EBI3, CD34, DDX58, IL12RB1, SERPINE1, IL18, IL23A, ANXA1, IL1RL1, IL1R1, IFNGR1, IL6, STING1, SLC11A1, PLCG2, IL6R, ZBTB20, IL4R, CEBPB, MAP3K7, HEG1, NFKB2, EP300, B2M
GO_NEGATIVE_REGULATION_OF_WOUND_HEALING	4.2e-06	0.000260489	0.610527	0.698954	2.17428	40	CEACAM1, GP1BA, C1QTNF1, DUSP10, CD34, FGF2, SERPINE1, ADTRP, SERPINE2, TSPAN8, EDN1, ANXA2, TFPI, VTN, UBASH3B, PROS1
GO_NEGATIVE_REGULATION_OF_COAGULATION	6.94e-06	0.000396488	0.610527	0.741045	2.19554	30	CEACAM1, GP1BA, C1QTNF1, CD34, SERPINE1, ADTRP, SERPINE2, TSPAN8, EDN1, ANXA2, TFPI, VTN, UBASH3B, PROS1, PROCR
GO_INTERLEUKIN_1_BETA_PRODUCTION	5.1e-07	4.44e-05	0.659444	0.716051	2.20285	37	CASP1, NLRP1, CARD16, INAVA, IFI16, ABCA1, CX3CL1, TNFAIP3, MEFV, IL6, MR1
GO_RESPONSE_TO_INTERFERON_GAMMA	3.59e-09	5.69e-07	0.774939	0.593747	2.21417	106	CCL22, GBP4, CASP1, OAS2, TRIM22, CLDN1, OASL, RAB7B, SOCS1, PTAFR, GBP3, CX3CL1, IL12RB1, MT2A, MEFV, IFNGR1, ICAM1, EDN1, SLC11A1, CD44, OAS1, STXBP4, IRF2, B2M, CCL2, PML, TRIM21, STAT1, SP100, TRIM38, HLA-A, IFITM3, PIAS1, NR1H2, VIM, OAS3, CD58, KYNU, IRF1, STX4, DAPK3, BST2, IFITM2, PTPN2
GO_CYTOKINE_MEDIATED_SIGNALING_PATHWAY	5.12e-18	3.13e-15	1.09593	0.504897	2.21928	436	CEACAM1, CCL22, CASP1, OAS2, CARD16, CRLF2, CD74, MMP2, TRIM22, TRAF1, IL2RG, CSF2, IFIT3, OASL, TNFRSF9, IFIT1, IFIT2, H3C6, SOCS1, PTAFR, ISG15, IL34, SOD2, ISG20, TNFRSF8, IL7R, CASP4, CX3CL1, BIRC3, EBI3, IL12RB1, FGF2, TNFAIP3, IRAK2, FAS, IL18, IL23A, ANXA1, IFI6, FN1, MT2A, IL1RL1, IL1R1, H3C2, IFNGR1, IL6, ICAM1, IL32, EDN1, CLIP3, ECM1, PSMB10, CD44, OAS1, ANXA2, LIF, JUNB, CDKN1A, IL6R,…
GO_INNATE_IMMUNE_RESPONSE	4.23e-18	3.02e-15	1.09593	0.507341	2.22872	437	CEACAM1, CCL22, GBP4, CASP1, OAS2, NLRP1, CD180, NCF2, TRIM22, C3, CLDN1, PI3, IFIT3, INAVA, OASL, IFIT1, IFIT2, RAB7B, IFIH1, SOCS1, IFIT5, PTAFR, IFI16, ISG15, IL34, C4BPA, ISG20, APOL1, DUSP10, MUC12, DHX58, GBP3, CASP4, CX3CL1, BIRC3, C1S, DDX58, IL12RB1, TNFAIP3, IL18, IL23A, PTK2, ANXA1, IFI6, KRT16, MT2A, H2BC12, MEFV, PRDM1, IFNGR1, ICAM1, EDN1, MR1, STING1, ZC3HAV1, SLC11A1, PSMB10, CD44…
GO_RESPONSE_TO_BACTERIUM	3.65e-14	1.42e-11	0.965328	0.534391	2.24775	274	GBP4, CASP1, OAS2, NLRP1, CARD16, CD180, IDO1, ANKRD1, C3, CD274, CLDN1, PI3, CSF2, INAVA, GGT5, IFI44, PTAFR, ISG15, DCN, C4BPA, CCDC80, DUSP10, DHX58, ABCA1, CX3CL1, TNFAIP3, IRAK2, SERPINE1, ADM, IL18, IL23A, BDKRB1, ZFP36, H2BC12, IL6, ICAM1, EDN1, TIMP4, MR1, GPX1, SLC11A1, H2BC4, SLPI, PLCG2, IL6R, ERAP1, SSC5D, TFPI, LRG1, CEBPB, CD24, MAPKBP1, S100A14, MGST1, NFKB2, CAPN2, CFLAR, B2M, CCL…
GO_INTERLEUKIN_1_PRODUCTION	2.32e-08	2.92e-06	0.733762	0.734794	2.32068	43	CEACAM1, CASP1, NLRP1, CARD16, INAVA, IFI16, ABCA1, CX3CL1, TNFAIP3, ANXA1, MEFV, IL6, MR1
