# Supplementary material for: RNF219 regulates CCR4-NOT function in mRNA translation and deadenylation
Source: Sci Rep. 2022 Jun 3;12:9288. doi: 10.1038/s41598-022-13309-8 (PMC9166816; doi:10.1038/s41598-022-13309-8)
Supplement: Supplementary file 5 — Supplementary Information 5. [file 41598_2022_13309_MOESM5_ESM.xlsx]

## Sheet: Feuil1
Figure 3B	Luciferase values: RL (Renilla_bbox), FF (Firefly control)
replicate1
		NHA-LacZ	NHA-RNF219	NHA-CNOT7	NHA-CNOT1R	FHA-RNF219
	RL	223142	34507	66686	75212	768568
	FF	39336	146101	89089	123746	194651
	RL/FF	5.67272	0.236186	0.748532	0.607793	3.94844
	Fold repression	1	24.018	7.57845	9.3333	1.4367
replicate2
		NHA-LacZ	NHA-RNF219	NHA-CNOT7	NHA-CNOT1R	FHA-RNF219
	RL	589211	48360	142563	118885	833117
	FF	97773	136673	134425	125630	166193
	RL/FF	6.02632	0.353837	1.06054	0.946311	5.01295
	Fold repression	1	17.0313	5.68231	6.36822	1.20215
replicate3
		NHA-LacZ	NHA-RNF219	NHA-CNOT7	NHA-CNOT1R	FHA-RNF219
	RL	642487	49690	185564	144415	1107761
	FF	103338	150028	172605	156662	233195
	RL/FF	6.21734	0.331205	1.07508	0.921825	4.75036
	Fold repression	1	18.7719	5.78314	6.74459	1.30881
Fold repression Luciferase mean
	NHA-LacZ	NHA-RNF219	NHA-CNOT7	NHA-CNOT1R	FHA-RNF219
MEAN	1	19.9404	6.34797	7.48204	1.31589
STDEV	0	3.63697	1.06682	1.61425	0.117434
pvalues determined by two tailed t-test using RL/FL:
group 1	group 2	pvalue
NHA-LacZ	NHA-RNF219	0.000464892		replicate	NHA-LacZ	NHA-RNF219	NHA-CNOT7	NHA-CNOT1R	FHA-RNF219
NHA-LacZ	NHA-CNOT7	3.99145e-05		1	5.67272	0.236186	0.748532	0.607793	3.94844
NHA-LacZ	NHA-CNOT1R	3.3608e-05		2	6.02632	0.353837	1.06054	0.946311	5.01295
NHA-LacZ	FHA-RNF219	0.0307517		3	6.21734	0.331205	1.07508	0.921825	4.75036
NHA-RNF219	NHA-CNOT7	0.017262		MEAN	5.97212	0.307076	0.961384	0.82531	4.57058
NHA-RNF219	NHA-CNOT1R	0.0313564		STDEV	0.276324	0.0624268	0.184478	0.188772	0.554558
NHA-RNF219	FHA-RNF219	0.00513471
NHA-CNOT7	NHA-CNOT1R	0.422381
NHA-CNOT7	FHA-RNF219	0.00416221
NHA-CNOT1R	FHA-RNF219	0.00370615

## Sheet: Feuil2
Figure 3C	Luciferase values: RL (Renilla_bbox), FF (Firefly control)
	NHA-LacZ	replicate1	replicate2	replicate3
	RL	14189860	14153145	14469505
	FF	12733735	13381105	13953540
	RL/FF	1.11435	1.0577	1.03698
	Fold repression	1	1	1
	NHA-RNF219
	RL	4500985	4611430	4581850
	FF	18810790	19763185	20196120
	RL/FF	0.239277	0.233334	0.226868
	Fold repression	4.65717	4.53296	4.57084
	NHA-RNF219-CG
	RL	2592685	2613095	2653220
	FF	14529615	15587350	16466965
	RL/FF	0.178441	0.167642	0.161124
	Fold repression	6.24492	6.30925	6.4359
	Fold repression Luciferase mean
		NHA-LacZ	NHA-RNF219	NHA-RNF219-CG
		1	4.58699	6.33003
		0	0.0636563	0.0971731
pvalues determined by two tailed t-test using RL/FF				replicate	NHA-LacZ	NHA-RNF219	NHA-RNF219-CG
group1	group2	pvalue		1	1.11435	0.239277	0.178441
NHA-LacZ	NHA-RNF219	0.000591223		2	1.0577	0.233334	0.167642
NHA-LacZ	NHA-RNF219-CG	0.000393088		3	1.03698	0.226868	0.161124
NHA-RNF219	NHA-RNF219-CG	0.000824735		MEAN	1.06968	0.23316	0.169069
				STDEV	0.040054	0.00620631	0.00874656

## Sheet: Feuil3
Figure 3D	Luciferase RNA: RL (Renilla_bbox)/FF (Firefly control) ratios
	Replicate 1	Replicate 2	Replicate 3	MEAN	STDEV
NHA-LacZ	21.8566	24.4201	25.8125	24.0298	2.00663
NHA-RNF219	8.11168	7.6211	7.31065	7.68114	0.403873
NHA-CNOT7	9.44794	9.31787	9.25351	9.33977	0.0990512
NHA-CNOT1-R	6.6807	6.9644	7.3615	7.0022	0.341969
FHA-RNF219	18.0009	20.5348	20.393	19.6429	1.42376
pvalues calculated using RL/FF values
group1	group2	pvalue
NHA-LacZ	NHA-RNF219	0.00377748
NHA-LacZ	NHA-CNOT7	0.00606417
NHA-LacZ	NHA-CNOT1-R	0.00374584
NHA-LacZ	FHA-RNF219	0.0420846
NHA-RNF219	NHA-CNOT7	0.0149564
NHA-RNF219	NHA-CNOT1-R	0.0922317
NHA-RNF219	FHA-RNF219	0.00271777
NHA-CNOT7	NHA-CNOT1-R	0.00427948
NHA-CNOT7	FHA-RNF219	0.00610886
NHA-CNOT1-R	FHA-RNF219	0.00278958
Fold repression	Replicate 1	Replicate 2	Replicate 3	MEAN	STDEV
NHA-LacZ	1	1	1	1	0
NHA-RNF219	2.69447	3.20428	3.53081	3.14319	0.421506
NHA-CNOT7	2.31338	2.62079	2.78949	2.57455	0.2414
NHA-CNOT1-R	3.27161	3.50642	3.50642	3.42815	0.13557
FHA-RNF219	1.21419	1.18921	1.26576	1.22305	0.0390359

## Sheet: Feuil4
Figure 3E	Luciferase values: RL (Renilla_bbox), FF (Firefly control)
Replicate 1		NHA_LacZ	NHA-RNF219	NHA-RNF219-Cd
	RL	787345	77207	116629
	FF	207159	367723	295076
	RL/FF	3.80068	0.20996	0.395251
	Repression	1	18.102	9.61587
Replicate 2		NHA_LacZ	NHA-RNF219	NHA-RNF219-Cd
	RL	885308	66662	150495
	FF	232895	322181	384941
	RL/FF	3.80132	0.206909	0.390956
	Repression	1	18.372	9.72314
Replicate 3		NHA_LacZ	NHA-RNF219	NHA-RNF219-Cd
	RL	1100851	68689	114943
	FF	282965	314059	304410
	RL/FF	3.89041	0.218714	0.377593
	Repression	1	17.7877	10.3032
		NHA-LacZ	NHA-RNF219	NHA-RNF219-Cd
	Mean	1	18.0872	9.88074
	STDEV	0	0.292414	0.369776
				pvalue using RL/FF values
				group1	group2	pvalue
				NHA_LacZ	NHA-RNF219	5.45002e-05
				NHA_LacZ	NHA-RNF219-Cd	4.61412e-05
				NHA-RNF219	NHA-RNF219-Cd	3.35973e-05
				replicate	NHA_LacZ	NHA-RNF219	NHA-RNF219-Cd
				1	3.80068	0.20996	0.395251
				2	3.80132	0.206909	0.390956
				3	3.89041	0.218714	0.377593
				mean	3.8308	0.211861	0.387933
				SD	0.0516248	0.00612785	0.00920893

## Sheet: Feuil5
Figure 3F	Values are Renilla/Firefly RNA, each normalized to 18s RNA
	Replicate 1	Replicate 2	Mean	STDEV
Lz_Input	13.2691	12.4666	12.8679	0.567439		Mean	STDev	Mean	STDev
Lz_Mono	9.00047	9.31787	9.15917	0.224436
Lz_Poly	32	28.443	30.2215	2.5152		NHA-LacZ		NHA-RNF219
T80_Input	5.61778	5.02805	5.32292	0.416999	Input	12.8679	0.567439	5.32292	0.416999
T80_Mono	2.54912	2.67586	2.61249	0.0896144	Mono	9.15917	0.224436	2.61249	0.0896144
T80_Poly	5.38893	5.61778	5.50336	0.161818	Poly	30.2215	2.5152	5.50336	0.161818
Input set to 1
Lz_Input	1	1	1	0		NHA-LacZ		NHA-RNF219
Lz_Mono	0.678302	0.747425	0.712863	0.048877	Input	1	0	1	0
Lz_Poly	2.41162	2.28153	2.34657	0.0919863	Mono	0.712863	0.048877	0.492972	0.0554552
T80_Input	1	1	1	0	Poly	2.34657	0.0919863	1.03828	0.111739
T80_Mono	0.45376	0.532185	0.492972	0.0554552
T80_Poly	0.959264	1.11729	1.03828	0.111739
group1	group2	pvalue
Lz_mono	T80_mono	0.0535588
Lz_poly	T80_poly	0.0069495

## Sheet: Feuil6
Figure 4B	Luciferase values: RL (Renilla_bbox), FF (Firefly control)
replicate 1
		NHA_Lz	NHA_wt	NHA_d10
	RL	223142	34507	112727
	FF	39336	146101	110344
	RL/FF	5.67272	0.236186	1.0216
	Fold repression	1	24.018	5.5528
replicate 2
		NHaLz	NHaWT	NHaD10
	RL	589211	48360	174465
	FF	97773	136673	97401
	RL/FF	6.02632	0.353837	1.7912
	Fold repression	1	17.0313	3.3644
replicate 3
		NHaLz	NHaWT	NHaD10
	RL	642487	49690	195364
	FF	103338	150028	116701
	RL/FF	6.21734	0.331205	1.67406
	Fold repression	1	18.7719	3.71394
	Fold repression Luciferase mean
		NHaLz	NHaWT	NHaD10
		1	19.9404	4.21038
		0	3.63697	1.17563
	pvalue using RL/FF values				replicate	NHaLz	NHA_wt	NHA_d10
	group1	group2	pvalue		1	5.67272	0.236186	1.0216
	NHaLz	NHA_wt	0.000464892		2	6.02632	0.353837	1.7912
	NHaLz	NHA_d10	0.000241504		3	6.21734	0.331205	1.67406
	NHA_wt	NHA_d10	0.03573		mean	5.97212	0.307076	1.49562
					std	0.276324	0.0624268	0.414673

## Sheet: Feuil7
Figure 4C	Luciferase RNA: RL (Renilla_bbox)/FF (Firefly control) ratios
	Replicate 1	Replicate 2	Replicate 3	MEAN	STDEV
NHA-LacZ	21.8566	24.4201	25.8125	24.0298	2.00663
NHA-RNF219	8.11168	7.6211	7.31065	7.68114	0.403873
NHA-RNF219-Id	13.0864	11.1579	11.0809	11.7751	1.13631
Fold Repression
NHA-LacZ	1	1	1	1	0
NHA-RNF219	2.69447	3.20428	3.53081	3.14319	0.421506
NHA-RNF219-Id	1.67018	2.18859	2.32947	2.06274	0.347194
pvalues calculated using RL/FF values
group1	group2	pvalue
NHA-LacZ	NHA-RNF219	0.00377748
NHA-LacZ	NHA-RNF219-Id	0.00218521
NHA-RNF219	NHA-RNF219-Id	0.0160756

## Sheet: Feuil8
Figure 4D	Luciferase values: RL (Renilla_bbox), FF (Firefly control)
	NHA-LacZ			NHA-RNF219			NHA-RNF219Id
	SCR	siCNOT1A	siCNOT1B	SCR	siCNOT1A	siCNOT1B	SCR	siCNOT1A	siCNOT1B
FF1	948891	2583357	2285573	1519523	3225749	3338744	935497	3052843	3338072
FF2	2376546	3645600	3841787	2684186	5749235	5282148	2495733	3192849	2642768
FF3	1983309	3274544	4497945	2948602	5049435	5729793	2895714	3879532	4497534
RL1	3252569	7994658	6775753	311613	1282068	1308777	974033	3111462	3252545
RL2	7298990	9520109	10190714	608320	2235670	1790415	2414061	2758558	2089711
RL3	5663725	7443381	10382421	570861	1769010	1656196	2424194	2924347	3119505
RL1/FF1	3.42776	3.09468	2.96458	0.205073	0.397448	0.391997	1.04119	1.0192	0.974378
RL2/FF2	3.07126	2.6114	2.6526	0.226631	0.388864	0.338956	0.967275	0.86398	0.790728
RL3/FF3	2.85569	2.2731	2.30826	0.193604	0.350338	0.28905	0.837166	0.753789	0.693603
Mean	3.11824	2.65973	2.64181	0.208436	0.378883	0.340001	0.948545	0.87899	0.81957
STDEV	0.288911	0.412913	0.328291	0.0167684	0.0250907	0.0514814	0.103295	0.133342	0.142592
Fold Repression
Replicate 1	1	1.10763	1.15624	16.7148	8.62442	8.74435	3.29214	3.36318	3.51789
Replicate 2	1	1.1761	1.15783	13.5518	7.89803	9.06094	3.17517	3.55478	3.88409
Replicate 3	1	1.2563	1.23716	14.7502	8.15125	9.87959	3.41114	3.78846	4.11719
Mean	1	1.18001	1.18374	15.0056	8.22457	9.2283	3.29282	3.56881	3.83972
STDEV	0	0.0744106	0.0462692	1.59691	0.3687	0.58583	0.117991	0.212984	0.3021
pvalues calculated using RL/FF values
	group1	group2	pvalue
NHA-RNF219	siSCR	siCNOT1a	0.00117069
	siSCR	siCNOT1b	0.0369859
NHA-RNF219-Id	siSCR	siCNOT1a	0.516848
	siSCR	siCNOT1b	0.27949

## Sheet: Feuil9
Figure 6B	p27 (Cdkn1b) mRNA normalized to 18s in RNF219 siRNA (CDS) compared to scramble (SCR)
		cdkn1b/18s	SCR set to 1
	SCR	1.4739e-05	1
	SCR	1.3752e-05	1
	SCR	1.57969e-05	1
	CDS	1.72864e-05	1.17283
	CDS	1.24802e-05	0.907519
	CDS	1.1564e-05	0.732043
		Mean	STDEV	pvalue
	SCR	1	0	0.673759
	CDS	0.937466	0.221917
